# Supplementary material for: tert-Butyl N-{4-[N-(4-hy­droxy­phen­yl)carbamo­yl]benz­yl}carbamate
Source: Acta Crystallogr Sect E Struct Rep Online. 2012 Sep 26;68(Pt 10):o3023. doi: 10.1107/S1600536812036999 (PMC3470377; doi:10.1107/S1600536812036999)
Supplement: Supplementary file 1 [file e-68-o3023-sup1.cif]

##############################################################################
#                                                                            #
# This CIF contains the data in a paper accepted for publication in          #
# Acta Crystallographica Section E. It conforms to the requirements of       #
# Notes for Authors for Acta Crystallographica Section E, and has been       #
# peer reviewed under the auspices of the IUCr Commission on Journals.       #
#                                                                            #
# Full details of the Crystallographic Information File format               #
# are given in the paper "The Crystallographic Information File (CIF):       #
# a New Standard Archive File for Crystallography" by S. R. Hall, F. H.      #
# Allen and I. D. Brown [Acta Cryst. (1991), A47, 655-685].                  #
#                                                                            #
# The current version of the core CIF dictionary is obtainable from          #
# ftp://ftp.iucr.org/pub/cif_core.dic.                                       #
#                                                                            #
# Software is freely available for graphical display of the structure(s)     #
# in this CIF. For information consult the CIF software page                 #
# http://www.iucr.org/resources/cif/software.                                #
#                                                                            #
# This file may be used for bona fide research purposes within the           #
# scientific community so long as proper attribution is given to the journal # 
# article from which it was obtained.                                        #
#                                                                            #
##############################################################################
data_I
_audit_creation_method     SHELXL-97
_chemical_name_systematic
;
<i>tert</i>-Butyl
<i>N</i>-{4-[<i>N</i>-(4-hydroxyphenyl)carbamoyl]benzyl}carbamate
;
_chemical_name_common     ?
_chemical_formula_moiety     'C19 H22 N2 O4'
_chemical_formula_sum     'C19 H22 N2 O4'
_chemical_formula_iupac     'C19 H22 N2 O4'
_chemical_formula_weight     342.39
_chemical_melting_point     ?
_symmetry_cell_setting     monoclinic
_symmetry_space_group_name_H-M     'P 21/c'
_symmetry_space_group_name_Hall     '-p 2ybc'
loop_
    _symmetry_equiv_pos_as_xyz
    'x, y, z'
    'x, -y+1/2, z+1/2'
    '-x, -y, -z'
    '-x, y-1/2, -z-1/2'
_cell_length_a     12.289(3)
_cell_length_b     14.185(3)
_cell_length_c     10.980(2)
_cell_angle_alpha     90.00
_cell_angle_beta     98.21(3)
_cell_angle_gamma     90.00
_cell_volume     1894.4(7)
_cell_formula_units_Z     4
_cell_measurement_reflns_used     5464
_cell_measurement_theta_min     3.0454
_cell_measurement_theta_max     27.5010
_cell_measurement_temperature     293(2)
_exptl_crystal_description     block
_exptl_crystal_colour     colourless
_exptl_crystal_size_max     0.66
_exptl_crystal_size_mid     0.66
_exptl_crystal_size_min     0.47
_exptl_crystal_density_diffrn     1.200
_exptl_crystal_density_meas     ?
_exptl_crystal_density_method     'not measured'
_exptl_crystal_F_000     728
_exptl_absorpt_coefficient_mu     0.085
_exptl_absorpt_correction_type     numerical
_exptl_absorpt_process_details     '(NUMABS; Higashi, 2000)'
_exptl_absorpt_correction_T_min     0.9745
_exptl_absorpt_correction_T_max     0.9838
_exptl_special_details     ?
_diffrn_ambient_temperature     293(2)
_diffrn_radiation_type     MoK\a
_diffrn_radiation_wavelength     0.71073
_diffrn_radiation_source     'fine-focus sealed tube'
_diffrn_radiation_monochromator     graphite
_diffrn_measurement_device_type     'Rigaku Saturn724 CCD'
_diffrn_measurement_method     \w
_diffrn_detector_area_resol_mean     28.5714
_diffrn_reflns_number     15051
_diffrn_reflns_av_R_equivalents     0.0283
_diffrn_reflns_av_sigmaI/netI     0.0200
_diffrn_reflns_theta_min     3.05
_diffrn_reflns_theta_max     27.53
_diffrn_reflns_theta_full     27.53
_diffrn_measured_fraction_theta_max     0.970
_diffrn_measured_fraction_theta_full     0.970
_diffrn_reflns_limit_h_min     -15
_diffrn_reflns_limit_h_max     15
_diffrn_reflns_limit_k_min     -18
_diffrn_reflns_limit_k_max     17
_diffrn_reflns_limit_l_min     -14
_diffrn_reflns_limit_l_max     14
_diffrn_standards_number     ?
_diffrn_standards_interval_count     ?
_diffrn_standards_interval_time     ?
_diffrn_standards_decay_%     ?
_refine_special_details
;
Refinement of <i>F</i>^2^ against ALL reflections. The weighted <i>R</i>-factor
<i>wR</i> and goodness of fit <i>S</i> are based on <i>F</i>^2^, conventional
<i>R</i>-factors <i>R</i> are based on <i>F</i>, with <i>F</i> set to zero for
negative <i>F</i>^2^. The threshold expression of <i>F</i>^2^ >
\s(<i>F</i>^2^) is used only for calculating <i>R</i>-factors(gt) <i>etc</i>.
and is not relevant to the choice of reflections for refinement.
<i>R</i>-factors based on <i>F</i>^2^ are statistically about twice as large
as those based on <i>F</i>, and <i>R</i>- factors based on ALL data will be
even larger.
;
_reflns_number_total     4230
_reflns_number_gt     3921
_reflns_threshold_expression     I>2\s(I)
_refine_ls_structure_factor_coef     Fsqd
_refine_ls_matrix_type     full
_refine_ls_R_factor_all     0.0598
_refine_ls_R_factor_gt     0.0556
_refine_ls_wR_factor_gt     0.1617
_refine_ls_wR_factor_ref     0.1658
_refine_ls_goodness_of_fit_ref     1.134
_refine_ls_restrained_S_all     1.134
_refine_ls_number_reflns     4230
_refine_ls_number_parameters     278
_refine_ls_number_restraints     0
_refine_ls_hydrogen_treatment     mixed
_refine_ls_weighting_scheme     calc
_refine_ls_weighting_details
         'calc w=1/[\s^2^(Fo^2^)+(0.0857P)^2^+0.2768P] where P=(Fo^2^+2Fc^2^)/3'
_atom_sites_solution_hydrogens     geom
_atom_sites_solution_primary     direct
_atom_sites_solution_secondary     difmap
_refine_ls_shift/su_max     0.000
_refine_ls_shift/su_mean     0.000
_refine_diff_density_max     0.152
_refine_diff_density_min     -0.159
_refine_ls_extinction_method     none
_refine_ls_extinction_coef     ?
loop_
    _atom_type_symbol
    _atom_type_description
    _atom_type_scat_dispersion_real
    _atom_type_scat_dispersion_imag
    _atom_type_scat_source
    'C' 'C' 0.0033 0.0016
                         'International Tables Vol C Tables 4.2.6.8 and 6.1.1.4'
    'H' 'H' 0.0000 0.0000
                         'International Tables Vol C Tables 4.2.6.8 and 6.1.1.4'
    'N' 'N' 0.0061 0.0033
                         'International Tables Vol C Tables 4.2.6.8 and 6.1.1.4'
    'O' 'O' 0.0106 0.0060
                         'International Tables Vol C Tables 4.2.6.8 and 6.1.1.4'
_computing_data_collection     'CrystalClear (Rigaku, 2007)'
_computing_cell_refinement     'CrystalClear (Rigaku, 2007)'
_computing_data_reduction     'CrystalClear (Rigaku, 2007)'
_computing_structure_solution     'SHELXS97 (Sheldrick, 2008)'
_computing_structure_refinement     'SHELXL97 (Sheldrick, 2008)'
_computing_molecular_graphics     'ORTEX (McArdle, 1995)'
_computing_publication_material
                            'SHELXL97 (Sheldrick, 2008) and PLATON (Spek, 2009)'
loop_
    _atom_site_type_symbol
    _atom_site_label
    _atom_site_fract_x
    _atom_site_fract_y
    _atom_site_fract_z
    _atom_site_U_iso_or_equiv
    _atom_site_adp_type
    _atom_site_calc_flag
    _atom_site_refinement_flags
    _atom_site_occupancy
    _atom_site_symmetry_multiplicity
    _atom_site_disorder_assembly
    _atom_site_disorder_group
    N N1 0.23491(12) 0.02867(9) 0.32424(14) 0.0551(3) Uani d . 1 1 . .
    H H1N1 0.2354(16) -0.0024(14) 0.394(2) 0.066(5) Uiso d . 1 1 . .
    N N2 0.18621(12) 0.52555(9) 0.44084(12) 0.0525(3) Uani d . 1 1 . .
    H H2N2 0.2117(16) 0.4901(14) 0.5002(19) 0.064(5) Uiso d . 1 1 . .
    O O1 0.39656(9) -0.03555(9) 0.32021(10) 0.0611(3) Uani d . 1 1 . .
    O O2 0.31884(11) 0.05183(9) 0.15710(10) 0.0663(3) Uani d . 1 1 . .
    O O3 0.11660(10) 0.53752(7) 0.24078(10) 0.0561(3) Uani d . 1 1 . .
    O O4 0.18329(14) 0.91196(8) 0.53081(13) 0.0774(4) Uani d . 1 1 . .
    H H4O4 0.164(2) 0.9257(19) 0.602(3) 0.099(8) Uiso d . 1 1 . .
    C C1 0.5584(2) -0.1202(3) 0.3697(3) 0.1294(12) Uani d . 1 1 . .
    H H1A 0.5154 -0.1748 0.3827 0.194 Uiso calc R 1 1 . .
    H H1B 0.5715 -0.0840 0.4443 0.194 Uiso calc R 1 1 . .
    H H1C 0.6273 -0.1395 0.3463 0.194 Uiso calc R 1 1 . .
    C C2 0.4655(3) -0.1180(3) 0.1525(3) 0.1287(12) Uani d . 1 1 . .
    H H2A 0.4259 -0.1732 0.1715 0.193 Uiso calc R 1 1 . .
    H H2B 0.5310 -0.1366 0.1204 0.193 Uiso calc R 1 1 . .
    H H2C 0.4200 -0.0809 0.0923 0.193 Uiso calc R 1 1 . .
    C C3 0.5595(2) 0.0279(3) 0.2484(4) 0.1448(14) Uani d . 1 1 . .
    H H3A 0.5187 0.0646 0.1840 0.217 Uiso calc R 1 1 . .
    H H3B 0.6295 0.0113 0.2256 0.217 Uiso calc R 1 1 . .
    H H3C 0.5704 0.0641 0.3230 0.217 Uiso calc R 1 1 . .
    C C4 0.49650(16) -0.06027(19) 0.2683(2) 0.0810(6) Uani d . 1 1 . .
    C C5 0.31757(12) 0.01781(10) 0.25879(13) 0.0492(3) Uani d . 1 1 . .
    C C6 0.13695(15) 0.08113(12) 0.2755(2) 0.0630(4) Uani d . 1 1 . .
    H H6A 0.077(2) 0.0590(17) 0.321(2) 0.094(7) Uiso d . 1 1 . .
    H H6B 0.1167(18) 0.0648(15) 0.184(2) 0.077(6) Uiso d . 1 1 . .
    C C7 0.14719(12) 0.18674(10) 0.28959(14) 0.0501(3) Uani d . 1 1 . .
    C C8 0.09103(14) 0.24548(12) 0.20160(15) 0.0597(4) Uani d . 1 1 . .
    H H8 0.0469(17) 0.2169(14) 0.129(2) 0.075(6) Uiso d . 1 1 . .
    C C9 0.09462(14) 0.34193(12) 0.21584(14) 0.0568(4) Uani d . 1 1 . .
    H H9 0.0569(19) 0.3852(16) 0.157(2) 0.086(6) Uiso d . 1 1 . .
    C C10 0.15430(11) 0.38288(10) 0.31938(12) 0.0435(3) Uani d . 1 1 . .
    C C11 0.21137(15) 0.32443(11) 0.40761(15) 0.0597(4) Uani d . 1 1 . .
    H H11 0.2557(17) 0.3495(15) 0.481(2) 0.077(6) Uiso d . 1 1 . .
    C C12 0.20749(16) 0.22745(12) 0.39187(17) 0.0649(5) Uani d . 1 1 . .
    H H12 0.252(2) 0.1880(19) 0.452(2) 0.105(8) Uiso d . 1 1 . .
    C C13 0.15207(11) 0.48764(10) 0.33042(12) 0.0435(3) Uani d . 1 1 . .
    C C14 0.18580(13) 0.62478(10) 0.46470(13) 0.0482(3) Uani d . 1 1 . .
    C C15 0.23604(16) 0.68721(12) 0.39467(16) 0.0615(4) Uani d . 1 1 . .
    H H15 0.2717(16) 0.6622(14) 0.3276(18) 0.070(5) Uiso d . 1 1 . .
    C C16 0.23500(18) 0.78243(12) 0.41852(17) 0.0667(5) Uani d . 1 1 . .
    H H16 0.2678(19) 0.8254(17) 0.369(2) 0.090(7) Uiso d . 1 1 . .
    C C17 0.18335(14) 0.81648(11) 0.51345(14) 0.0541(4) Uani d . 1 1 . .
    C C18 0.13337(14) 0.75444(11) 0.58466(14) 0.0544(4) Uani d . 1 1 . .
    H H18 0.0951(15) 0.7789(13) 0.6534(18) 0.066(5) Uiso d . 1 1 . .
    C C19 0.13457(14) 0.65860(11) 0.55987(13) 0.0526(4) Uani d . 1 1 . .
    H H19 0.1014(16) 0.6117(14) 0.6099(18) 0.069(5) Uiso d . 1 1 . .
loop_
    _atom_site_aniso_label
    _atom_site_aniso_U_11
    _atom_site_aniso_U_22
    _atom_site_aniso_U_33
    _atom_site_aniso_U_12
    _atom_site_aniso_U_13
    _atom_site_aniso_U_23
    N1 0.0620(8) 0.0446(7) 0.0592(8) 0.0042(6) 0.0101(6) 0.0020(6)
    N2 0.0736(9) 0.0402(6) 0.0427(6) 0.0055(6) 0.0048(6) 0.0025(5)
    O1 0.0551(7) 0.0719(8) 0.0553(6) 0.0085(5) 0.0043(5) 0.0100(5)
    O2 0.0732(8) 0.0750(8) 0.0482(6) -0.0017(6) -0.0002(5) 0.0098(5)
    O3 0.0659(7) 0.0519(6) 0.0486(6) 0.0052(5) 0.0010(5) 0.0109(4)
    O4 0.1278(12) 0.0449(6) 0.0667(8) -0.0036(7) 0.0390(8) -0.0084(5)
    C1 0.0897(18) 0.179(3) 0.114(2) 0.063(2) -0.0057(15) 0.018(2)
    C2 0.1022(19) 0.180(3) 0.1023(19) 0.054(2) 0.0086(15) -0.043(2)
    C3 0.0684(16) 0.175(4) 0.192(4) -0.0281(18) 0.0242(19) 0.035(3)
    C4 0.0501(10) 0.1183(18) 0.0739(12) 0.0131(10) 0.0063(9) 0.0022(11)
    C5 0.0528(8) 0.0459(7) 0.0463(7) -0.0058(6) -0.0011(6) -0.0013(6)
    C6 0.0528(9) 0.0475(8) 0.0860(12) -0.0001(7) 0.0008(9) -0.0128(8)
    C7 0.0453(7) 0.0466(7) 0.0575(8) 0.0026(6) 0.0035(6) -0.0084(6)
    C8 0.0637(10) 0.0574(9) 0.0528(8) -0.0003(7) -0.0095(7) -0.0097(7)
    C9 0.0647(10) 0.0551(9) 0.0462(7) 0.0040(7) -0.0075(7) 0.0006(6)
    C10 0.0440(7) 0.0448(7) 0.0414(6) 0.0031(5) 0.0056(5) -0.0008(5)
    C11 0.0732(10) 0.0465(8) 0.0521(8) 0.0073(7) -0.0160(7) -0.0048(6)
    C12 0.0785(11) 0.0458(8) 0.0619(9) 0.0102(7) -0.0190(8) -0.0026(7)
    C13 0.0440(7) 0.0445(7) 0.0425(6) 0.0024(5) 0.0078(5) 0.0039(5)
    C14 0.0588(8) 0.0416(7) 0.0433(7) 0.0037(6) 0.0042(6) 0.0011(5)
    C15 0.0806(11) 0.0503(8) 0.0590(9) 0.0008(8) 0.0284(8) -0.0051(7)
    C16 0.0939(13) 0.0486(9) 0.0643(10) -0.0069(8) 0.0347(9) -0.0016(7)
    C17 0.0731(10) 0.0422(7) 0.0476(7) -0.0011(7) 0.0116(7) -0.0038(6)
    C18 0.0690(10) 0.0512(8) 0.0446(7) 0.0021(7) 0.0139(7) -0.0039(6)
    C19 0.0653(9) 0.0484(8) 0.0451(7) -0.0015(7) 0.0113(6) 0.0025(6)
_geom_special_details
;
All e.s.d.'s (except the e.s.d. in the dihedral angle between two l.s. planes)
are estimated using the full covariance matrix. The cell e.s.d.'s are taken
into account individually in the estimation of e.s.d.'s in distances, angles
and torsion angles; correlations between e.s.d.'s in cell parameters are only
used when they are defined by crystal symmetry. An approximate (isotropic)
treatment of cell e.s.d.'s is used for estimating e.s.d.'s involving l.s.
planes.
;
loop_
    _geom_bond_atom_site_label_1
    _geom_bond_atom_site_label_2
    _geom_bond_site_symmetry_2
    _geom_bond_distance
    _geom_bond_publ_flag
    N1 C5 . 1.334(2) ?
    N1 C6 . 1.451(2) ?
    N1 H1N1 . 0.88(2) ?
    N2 C13 . 1.3380(19) ?
    N2 C14 . 1.4318(18) ?
    N2 H2N2 . 0.85(2) ?
    O1 C5 . 1.3353(18) ?
    O1 C4 . 1.468(2) ?
    O2 C5 . 1.2185(18) ?
    O3 C13 . 1.2397(17) ?
    O4 C17 . 1.3677(19) ?
    O4 H4O4 . 0.87(3) ?
    C1 C4 . 1.516(3) ?
    C1 H1A . 0.9600 ?
    C1 H1B . 0.9600 ?
    C1 H1C . 0.9600 ?
    C2 C4 . 1.515(4) ?
    C2 H2A . 0.9600 ?
    C2 H2B . 0.9600 ?
    C2 H2C . 0.9600 ?
    C3 C4 . 1.503(4) ?
    C3 H3A . 0.9600 ?
    C3 H3B . 0.9600 ?
    C3 H3C . 0.9600 ?
    C6 C7 . 1.509(2) ?
    C6 H6A . 1.00(3) ?
    C6 H6B . 1.03(2) ?
    C7 C12 . 1.381(2) ?
    C7 C8 . 1.383(2) ?
    C8 C9 . 1.377(2) ?
    C8 H8 . 0.99(2) ?
    C9 C10 . 1.389(2) ?
    C9 H9 . 0.96(2) ?
    C10 C11 . 1.387(2) ?
    C10 C13 . 1.4914(19) ?
    C11 C12 . 1.387(2) ?
    C11 H11 . 0.97(2) ?
    C12 H12 . 0.97(3) ?
    C14 C15 . 1.376(2) ?
    C14 C19 . 1.381(2) ?
    C15 C16 . 1.376(2) ?
    C15 H15 . 0.98(2) ?
    C16 C17 . 1.383(2) ?
    C16 H16 . 0.95(2) ?
    C17 C18 . 1.379(2) ?
    C18 C19 . 1.387(2) ?
    C18 H18 . 1.006(19) ?
    C19 H19 . 0.99(2) ?
loop_
    _geom_angle_atom_site_label_1
    _geom_angle_atom_site_label_2
    _geom_angle_atom_site_label_3
    _geom_angle_site_symmetry_1
    _geom_angle_site_symmetry_3
    _geom_angle
    _geom_angle_publ_flag
    C5 N1 C6 . . 121.07(16) ?
    C5 N1 H1N1 . . 119.8(13) ?
    C6 N1 H1N1 . . 118.6(13) ?
    C13 N2 C14 . . 123.51(12) ?
    C13 N2 H2N2 . . 119.5(13) ?
    C14 N2 H2N2 . . 117.0(13) ?
    C5 O1 C4 . . 121.84(14) ?
    C17 O4 H4O4 . . 110.6(17) ?
    C4 C1 H1A . . 109.5 ?
    C4 C1 H1B . . 109.5 ?
    H1A C1 H1B . . 109.5 ?
    C4 C1 H1C . . 109.5 ?
    H1A C1 H1C . . 109.5 ?
    H1B C1 H1C . . 109.5 ?
    C4 C2 H2A . . 109.5 ?
    C4 C2 H2B . . 109.5 ?
    H2A C2 H2B . . 109.5 ?
    C4 C2 H2C . . 109.5 ?
    H2A C2 H2C . . 109.5 ?
    H2B C2 H2C . . 109.5 ?
    C4 C3 H3A . . 109.5 ?
    C4 C3 H3B . . 109.5 ?
    H3A C3 H3B . . 109.5 ?
    C4 C3 H3C . . 109.5 ?
    H3A C3 H3C . . 109.5 ?
    H3B C3 H3C . . 109.5 ?
    O1 C4 C3 . . 109.5(2) ?
    O1 C4 C2 . . 109.32(18) ?
    C3 C4 C2 . . 113.6(3) ?
    O1 C4 C1 . . 102.04(18) ?
    C3 C4 C1 . . 111.0(3) ?
    C2 C4 C1 . . 110.7(3) ?
    O2 C5 O1 . . 125.72(15) ?
    O2 C5 N1 . . 123.93(15) ?
    O1 C5 N1 . . 110.35(13) ?
    N1 C6 C7 . . 114.75(13) ?
    N1 C6 H6A . . 106.6(14) ?
    C7 C6 H6A . . 108.5(14) ?
    N1 C6 H6B . . 108.5(12) ?
    C7 C6 H6B . . 109.2(12) ?
    H6A C6 H6B . . 109.2(19) ?
    C12 C7 C8 . . 118.19(14) ?
    C12 C7 C6 . . 121.70(15) ?
    C8 C7 C6 . . 120.03(14) ?
    C9 C8 C7 . . 120.96(14) ?
    C9 C8 H8 . . 120.3(12) ?
    C7 C8 H8 . . 118.7(12) ?
    C8 C9 C10 . . 120.87(14) ?
    C8 C9 H9 . . 123.7(14) ?
    C10 C9 H9 . . 115.4(14) ?
    C11 C10 C9 . . 118.48(14) ?
    C11 C10 C13 . . 123.51(12) ?
    C9 C10 C13 . . 118.00(12) ?
    C10 C11 C12 . . 120.07(14) ?
    C10 C11 H11 . . 121.7(12) ?
    C12 C11 H11 . . 118.2(12) ?
    C7 C12 C11 . . 121.42(15) ?
    C7 C12 H12 . . 119.6(16) ?
    C11 C12 H12 . . 118.8(16) ?
    O3 C13 N2 . . 121.28(13) ?
    O3 C13 C10 . . 120.84(12) ?
    N2 C13 C10 . . 117.85(12) ?
    C15 C14 C19 . . 119.27(14) ?
    C15 C14 N2 . . 121.13(14) ?
    C19 C14 N2 . . 119.60(13) ?
    C14 C15 C16 . . 120.56(15) ?
    C14 C15 H15 . . 118.3(12) ?
    C16 C15 H15 . . 121.2(12) ?
    C15 C16 C17 . . 120.27(16) ?
    C15 C16 H16 . . 120.4(14) ?
    C17 C16 H16 . . 119.3(14) ?
    O4 C17 C18 . . 122.96(14) ?
    O4 C17 C16 . . 117.42(14) ?
    C18 C17 C16 . . 119.62(14) ?
    C17 C18 C19 . . 119.76(14) ?
    C17 C18 H18 . . 120.0(11) ?
    C19 C18 H18 . . 120.3(11) ?
    C14 C19 C18 . . 120.52(14) ?
    C14 C19 H19 . . 117.1(11) ?
    C18 C19 H19 . . 122.3(11) ?
loop_
    _geom_hbond_atom_site_label_D
    _geom_hbond_atom_site_label_H
    _geom_hbond_atom_site_label_A
    _geom_hbond_site_symmetry_A
    _geom_hbond_distance_DH
    _geom_hbond_distance_HA
    _geom_hbond_distance_DA
    _geom_hbond_angle_DHA
    N1 H1N1 O4 1_545 0.88(2) 2.10(2) 2.949(2) 160.6(18)
    N2 H2N2 O2 2 0.85(2) 2.10(2) 2.897(2) 156.8(19)
    O4 H4O4 O3 2_565 0.87(3) 1.78(3) 2.6534(18) 175(3)
data_global
_journal_date_recd_electronic     2012-08-25
_journal_date_accepted     2012-08-27
_journal_name_full     'Acta Crystallographica, Section E'
_journal_year     2012
_journal_volume     68
_journal_issue     10
_journal_page_first     o3023
_journal_page_last     o3023
_journal_paper_category     QO
_journal_paper_doi     10.1107/S1600536812036999
_journal_coeditor_code     HB6946
_publ_contact_author_name     'Xin Fang'
_publ_contact_author_address
;
College of Chemistry and Chemical Engineering
Fuzhou University
Fuzhou 350108
People's Republic of China
;
_publ_contact_author_email     'fangxin@fzu.edu.cn'
_publ_contact_author_fax     ?
_publ_contact_author_phone     ?
_publ_section_title
;
<i>tert</i>-Butyl
<i>N</i>-{4-[<i>N</i>-(4-hydroxyphenyl)carbamoyl]benzyl}carbamate
;
loop_
    _publ_author_name
    _publ_author_footnote
    _publ_author_address
    'Yu, Hai-Yang' .
;
College of Chemistry and Chemical Engineering, Fuzhou University,
Fuzhou 350108, People's Republic of China
;
    'Fang, Xin' .
;
College of Chemistry and Chemical Engineering, Fuzhou University,
Fuzhou 350108, People's Republic of China
;
    'Huang, Ming-Dong' .
;
Fujian Institute of Research on the Structure of Matter
State Key Laboratory of Structural Chemistry, Chinese Academy of Sciences,
Fuzhou 350002
People's Republic of China
;
    'Wang, Jun-Dong' .
;
College of Chemistry and Chemical Engineering, Fuzhou University,
Fuzhou 350108, People's Republic of China
;
