# Supplementary material for: tert-Butyl N-{4-[N-(4-hy­droxy­phen­yl)carbamo­yl]benz­yl}carbamate
Source: Acta Crystallogr Sect E Struct Rep Online. 2012 Sep 26;68(Pt 10):o3023. doi: 10.1107/S1600536812036999 (PMC3470377; doi:10.1107/S1600536812036999)
Supplement: Supplementary file 2 [file e-68-o3023-Isup2.hkl]

# 
# h,k,l, Fc-squared, Fo-squared, sigma(Fo-squared) and status flag 
# 
data_I
_shelx_title ' CELNEW' 
_shelx_refln_list_code          4 
_shelx_F_calc_maximum      134.99 
_exptl_crystal_F_000       728.00 
_reflns_d_resolution_high  0.7688 
 
loop_ 
 _symmetry_equiv_pos_as_xyz 
 'x, y, z' 
 'x, -y+1/2, z+1/2' 
 '-x, -y, -z' 
 '-x, y-1/2, -z-1/2' 
 
_cell_length_a    12.2890 
_cell_length_b    14.1850 
_cell_length_c    10.9800 
_cell_angle_alpha  90.000 
_cell_angle_beta   98.211 
_cell_angle_gamma  90.000 
 
_shelx_F_squared_multiplier     1.000 
 
loop_ 
 _refln_index_h 
 _refln_index_k 
 _refln_index_l 
 _refln_F_squared_calc 
 _refln_F_squared_meas 
 _refln_F_squared_sigma 
 _refln_observed_status 
   4   0   0     3604.06     3877.27     18.55 o 
   5   0   0       98.83       87.92      1.00 o 
   6   0   0      375.91      471.76      5.28 o 
   7   0   0      117.27       98.70      1.74 o 
   8   0   0        0.02        1.05      0.52 o 
   9   0   0      159.50      162.88      2.71 o 
  10   0   0        7.53        6.35      0.73 o 
  11   0   0      249.83      266.02      5.73 o 
  12   0   0       10.30       11.27      1.02 o 
  13   0   0       48.06       50.08      2.16 o 
  14   0   0        0.47        1.32      0.68 o 
   2   1   0       29.30       30.87      1.15 o 
   3   1   0     1017.62     1031.77      5.16 o 
   4   1   0     1726.61     1545.46      8.04 o 
   5   1   0        1.78        0.33      0.16 o 
   6   1   0       18.36       23.97      0.43 o 
   7   1   0        0.81        0.92      0.12 o 
   8   1   0       46.73       49.01      0.75 o 
   9   1   0       62.98       65.85      1.51 o 
  10   1   0        5.34        4.34      0.42 o 
  11   1   0       15.22       16.66      0.79 o 
  12   1   0        8.49       11.00      0.69 o 
  13   1   0        2.95        2.26      1.33 o 
  14   1   0       28.24       32.27      2.03 o 
   2   2   0      299.52      331.33      1.87 o 
   3   2   0      201.84      234.16      1.76 o 
   4   2   0      728.48      694.54      2.40 o 
   5   2   0        6.53        7.09      0.26 o 
   6   2   0      718.00      658.74      4.96 o 
   7   2   0      285.28      278.20      2.83 o 
   8   2   0       47.64       47.83      0.80 o 
   9   2   0       27.07       27.10      1.09 o 
  10   2   0       20.99       15.17      0.50 o 
  11   2   0       96.88       87.90      1.76 o 
  12   2   0       21.18       23.77      0.94 o 
  13   2   0        0.23        0.79      0.33 o 
  14   2   0       16.43       21.96      1.55 o 
  15   2   0        1.37        1.41      0.91 o 
   1   3   0       24.37       32.94      0.50 o 
   2   3   0      410.06      438.02      2.65 o 
   3   3   0      825.26      814.69      2.34 o 
   4   3   0     1868.75     1926.72      3.30 o 
   5   3   0       63.76       65.21      0.65 o 
   6   3   0      670.39      748.19      4.22 o 
   7   3   0       17.30       20.58      1.01 o 
   8   3   0       84.84       93.75      1.43 o 
   9   3   0      260.37      292.72      1.45 o 
  10   3   0      276.49      304.39      4.09 o 
  11   3   0      167.53      177.37      3.28 o 
  12   3   0       90.43       87.62      1.92 o 
  13   3   0       10.21       10.64      1.27 o 
  14   3   0       11.69        6.52      1.43 o 
  15   3   0        0.59        0.44      0.42 o 
   0   4   0     2466.71     2369.37     31.53 o 
   1   4   0      127.05      109.91      1.36 o 
   2   4   0     1609.18     1499.09      2.37 o 
   3   4   0      677.18      670.31      2.01 o 
   4   4   0       46.88       47.87      0.46 o 
   5   4   0        2.44        1.87      0.20 o 
   6   4   0      321.35      373.16      1.71 o 
   7   4   0       64.53       61.57      0.96 o 
   8   4   0       44.82       48.54      0.94 o 
   9   4   0       88.76       87.46      1.81 o 
  10   4   0       50.85       46.50      1.45 o 
  11   4   0      101.13      104.64      4.22 o 
  12   4   0        4.85        4.40      0.48 o 
  13   4   0        4.56        4.25      0.69 o 
  14   4   0        2.87        3.27      0.67 o 
  15   4   0        0.34        0.84      0.60 o 
   1   5   0       37.85       38.82      0.65 o 
   2   5   0      130.48      138.14      1.47 o 
   3   5   0     2219.58     2225.97     12.92 o 
   4   5   0     1050.43     1152.66      8.09 o 
   5   5   0        2.52        2.66      0.30 o 
   6   5   0        3.50        3.72      0.20 o 
   7   5   0      280.67      275.04      2.63 o 
   8   5   0       43.73       47.17      1.10 o 
   9   5   0       17.79       21.67      0.67 o 
  10   5   0       17.63       19.01      1.19 o 
  11   5   0       20.78       20.79      0.94 o 
  12   5   0        8.68        9.30      0.98 o 
  13   5   0        1.27        0.93      0.73 o 
  14   5   0        0.99        1.33      0.52 o 
  15   5   0        0.20        1.33      0.55 o 
   0   6   0      608.30      668.54     13.02 o 
   1   6   0        1.33        1.22      0.14 o 
   2   6   0      927.84      946.23     10.34 o 
   3   6   0        0.41        1.97      0.44 o 
   4   6   0       22.77       20.93      0.38 o 
   5   6   0      208.72      223.07      1.19 o 
   6   6   0       38.03       33.36      0.56 o 
   7   6   0        7.01        4.75      0.40 o 
   8   6   0       11.46        9.67      0.57 o 
   9   6   0       12.22       13.01      0.73 o 
  10   6   0        9.36        7.10      1.04 o 
  11   6   0        0.33        1.48      0.69 o 
  12   6   0        1.07        2.15      0.60 o 
  13   6   0       11.22       12.28      1.57 o 
  14   6   0        2.66        2.59      0.86 o 
   1   7   0        2.17        3.99      0.86 o 
   2   7   0       18.82       16.56      0.89 o 
   3   7   0     1265.95     1261.39     10.93 o 
   4   7   0      272.36      264.69      3.57 o 
   5   7   0        8.25        5.58      0.31 o 
   6   7   0        4.48        4.68      0.33 o 
   7   7   0      244.62      251.46      3.54 o 
   8   7   0       46.17       48.67      0.95 o 
   9   7   0       14.29       14.94      1.15 o 
  10   7   0       10.65       10.80      1.01 o 
  11   7   0        3.79        4.24      0.72 o 
  12   7   0       40.55       47.83      2.29 o 
  13   7   0        0.00        0.44      0.41 o 
  14   7   0        0.93        1.89      0.45 o 
   0   8   0       35.42       32.24      2.05 o 
   1   8   0       63.33       68.44      2.85 o 
   2   8   0      113.14      116.92      1.66 o 
   3   8   0       18.84       17.27      0.77 o 
   4   8   0      102.95      110.68      0.95 o 
   5   8   0        0.30        1.02      0.22 o 
   6   8   0        3.44        3.63      0.31 o 
   7   8   0       41.08       43.47      0.87 o 
   8   8   0       67.86       65.82      1.98 o 
   9   8   0        0.42        2.08      0.84 o 
  10   8   0       13.47       17.01      0.83 o 
  11   8   0       34.06       31.89      3.34 o 
  12   8   0        2.52        2.78      0.68 o 
  13   8   0        3.28        3.24      0.91 o 
  14   8   0        0.77        0.99      0.34 o 
   1   9   0       40.88       41.59      0.89 o 
   2   9   0       52.57       55.98      1.17 o 
   3   9   0      863.16      890.30      6.31 o 
   4   9   0      130.67      140.59      3.80 o 
   5   9   0      344.70      344.36      5.41 o 
   6   9   0       95.94       89.98      1.54 o 
   7   9   0       25.31       31.63      0.76 o 
   8   9   0      176.81      180.95      2.27 o 
   9   9   0       12.34        9.19      1.57 o 
  10   9   0        5.19        4.10      0.49 o 
  11   9   0       23.00       23.42      1.37 o 
  12   9   0        4.16        5.48      1.62 o 
  13   9   0       26.65       25.08      1.57 o 
   0  10   0       72.18       62.39      2.12 o 
   1  10   0        0.24        0.90      0.37 o 
   2  10   0      234.62      245.56      3.30 o 
   3  10   0      120.08      132.19      2.14 o 
   4  10   0      135.03      154.01      2.53 o 
   5  10   0      440.28      441.81      8.37 o 
   6  10   0      132.81      121.44      7.78 o 
   7  10   0        8.42       10.87      0.91 o 
   8  10   0       54.61       50.43      1.87 o 
   9  10   0       46.65       47.98      1.71 o 
  10  10   0       61.43       70.70      3.48 o 
  11  10   0        0.01        1.07      0.95 o 
  12  10   0        8.04        6.17      0.98 o 
  13  10   0        4.13        3.50      0.57 o 
   1  11   0       10.53        9.79      0.48 o 
   2  11   0        1.47        3.40      0.74 o 
   3  11   0       24.90       26.65      0.93 o 
   4  11   0        0.05        0.67      0.30 o 
   5  11   0      100.91      102.37      2.33 o 
   6  11   0       89.67       97.80      2.27 o 
   7  11   0       28.58       31.33      1.55 o 
   8  11   0      105.10      119.02      3.60 o 
   9  11   0      123.51      131.11      7.02 o 
  10  11   0       19.11       25.18      3.12 o 
  11  11   0       33.09       30.35      2.23 o 
  12  11   0       45.27       43.76      6.14 o 
   0  12   0        2.42        2.69      0.68 o 
   1  12   0      157.91      147.61      2.30 o 
   2  12   0        2.10        4.24      0.57 o 
   3  12   0       57.37       59.51      1.65 o 
   4  12   0       60.21       51.58      1.24 o 
   5  12   0       43.99       41.61      1.00 o 
   6  12   0        4.13        4.43      0.47 o 
   7  12   0        5.85        2.86      1.06 o 
   8  12   0        4.70        3.69      0.58 o 
   9  12   0        1.28        0.82      0.48 o 
  10  12   0        1.52        1.28      0.55 o 
  11  12   0        1.74        2.88      1.00 o 
   1  13   0        6.12        3.67      0.76 o 
   2  13   0        0.05        1.42      0.38 o 
   3  13   0        6.10        5.87      0.95 o 
   4  13   0       18.11       16.63      0.95 o 
   5  13   0       23.02       26.33      0.91 o 
   6  13   0        0.12        0.81      0.66 o 
   7  13   0       15.93       15.46      1.07 o 
   8  13   0       14.84       16.90      1.71 o 
   9  13   0        1.27        2.71      1.19 o 
  10  13   0        5.11        3.59      0.74 o 
  11  13   0        1.91        1.88      0.46 o 
   0  14   0      332.24      288.87     10.67 o 
   1  14   0       30.56       24.07      1.43 o 
   2  14   0       31.95       33.33      1.49 o 
   3  14   0       60.54       40.76      1.28 o 
   4  14   0       22.80       18.47      0.78 o 
   5  14   0        8.78        8.71      1.11 o 
   6  14   0        2.55        3.26      0.68 o 
   7  14   0        0.02        1.12      0.53 o 
   8  14   0        0.31        1.25      0.51 o 
   9  14   0        0.47        0.89      0.48 o 
  10  14   0        2.62        1.52      0.44 o 
   1  15   0        2.42        1.83      0.41 o 
   2  15   0        0.01        0.96      0.29 o 
   3  15   0        0.25        1.55      0.46 o 
   4  15   0        1.34        2.33      0.35 o 
   5  15   0        0.99        1.09      0.40 o 
   6  15   0        1.48        1.63      0.47 o 
   7  15   0        1.11        1.39      0.55 o 
   8  15   0        0.72        1.93      0.68 o 
   9  15   0        0.13        2.43      0.67 o 
   0  16   0        6.14        2.89      0.55 o 
   1  16   0        0.23        0.64      0.34 o 
   2  16   0        1.61        1.68      0.60 o 
   3  16   0        2.74        2.66      0.42 o 
   4  16   0        2.54        1.93      0.41 o 
   5  16   0        0.26        1.02      0.32 o 
   6  16   0       30.73       36.08      2.40 o 
   7  16   0        5.14        5.86      1.01 o 
   1  17   0        1.79        1.21      0.70 o 
   2  17   0        0.99        0.92      0.25 o 
   3  17   0       18.29       20.91      0.77 o 
   4  17   0        7.59        8.08      1.27 o 
   5  17   0       12.70       11.72      2.80 o 
   6  17   0       29.17       33.28      1.78 o 
   0  18   0       28.52       26.47      1.54 o 
   1  18   0        5.23        4.49      0.65 o 
   2  18   0        3.40        1.93      0.36 o 
   3  18   0        9.75        8.27      0.72 o 
 -14   1   1        4.64        4.33      0.90 o 
 -13   1   1       20.04       21.54      1.19 o 
 -12   1   1      220.14      249.38      3.25 o 
 -11   1   1       39.20       37.20      1.98 o 
 -10   1   1       26.32       26.23      0.75 o 
  -9   1   1        0.42        0.57      0.12 o 
  -8   1   1       72.65       64.80      1.46 o 
  -7   1   1        0.04        0.32      0.34 o 
  -6   1   1     1356.75     1516.19     14.92 o 
  -5   1   1      136.21      138.75      2.32 o 
  -4   1   1     1609.43     1721.08      7.65 o 
  -3   1   1     2759.15     2848.59     18.48 o 
  -2   1   1     9751.59     8721.33     89.82 o 
   1   1   1        0.66        2.40      0.31 o 
   2   1   1     3127.17     2983.13     15.00 o 
   3   1   1      511.98      546.52      2.54 o 
   4   1   1     1958.00     1915.79      9.31 o 
   5   1   1      118.61      129.68      1.73 o 
   6   1   1      182.25      190.76      2.18 o 
   7   1   1       12.64       14.81      0.60 o 
   8   1   1       48.59       48.29      0.96 o 
   9   1   1        0.14        0.88      0.24 o 
  10   1   1       57.24       61.02      1.14 o 
  11   1   1       15.94       14.91      0.68 o 
  12   1   1      176.97      194.91      3.44 o 
  13   1   1       15.96       18.52      1.24 o 
  14   1   1        6.38        3.98      0.66 o 
  15   1   1        5.49        3.76      0.88 o 
 -14   2   1        3.63        3.05      0.84 o 
 -13   2   1        5.18        3.55      0.54 o 
 -12   2   1        3.19        2.22      0.80 o 
 -11   2   1       18.07       18.35      0.88 o 
 -10   2   1        4.90        3.60      0.39 o 
  -9   2   1      249.59      262.65      2.83 o 
  -8   2   1       44.87       45.17      0.91 o 
  -7   2   1        7.21        7.26      0.37 o 
  -6   2   1       60.73       69.59      1.39 o 
  -5   2   1      170.88      167.65      2.47 o 
  -4   2   1      203.02      174.17      3.46 o 
  -3   2   1     2172.72     2018.44      5.21 o 
  -2   2   1     4734.08     4334.83     24.57 o 
   0   2   1      137.82       95.30      4.30 o 
   1   2   1     2686.94     2582.25      6.16 o 
   2   2   1     3843.97     3798.89     20.27 o 
   3   2   1      153.37      130.99      1.54 o 
   4   2   1       21.51       17.58      0.76 o 
   5   2   1      346.75      398.38      6.82 o 
   6   2   1      584.19      561.99      5.59 o 
   7   2   1      193.88      203.98      1.84 o 
   8   2   1        5.57        3.37      0.47 o 
   9   2   1        9.40        9.58      0.64 o 
  10   2   1       29.08       26.76      0.85 o 
  11   2   1       16.54       14.97      0.96 o 
  12   2   1       30.51       31.54      1.17 o 
  13   2   1        0.91        1.30      0.40 o 
  14   2   1        0.00        0.74      0.90 o 
  15   2   1       10.36       11.31      1.22 o 
 -15   3   1        8.42        4.73      1.00 o 
 -14   3   1        1.29        2.63      0.91 o 
 -13   3   1       39.90       38.25      3.54 o 
 -12   3   1        7.24        8.69      0.77 o 
 -11   3   1       89.98       84.16      2.15 o 
 -10   3   1        7.36        6.85      0.43 o 
  -9   3   1      305.23      331.37      5.13 o 
  -8   3   1      744.86      796.11      8.59 o 
  -7   3   1       26.39       26.61      1.75 o 
  -6   3   1     2075.56     2211.45     17.14 o 
  -5   3   1      401.20      404.63      6.86 o 
  -4   3   1      606.58      614.36      3.63 o 
  -3   3   1     1516.33     1470.00      3.97 o 
  -2   3   1     2811.77     2583.52      5.24 o 
  -1   3   1     1519.61     1315.07      3.81 o 
   0   3   1        2.68        3.79      0.36 o 
   1   3   1      738.17      747.26      4.28 o 
   2   3   1     2088.95     2077.69      7.40 o 
   3   3   1      657.71      628.90      1.42 o 
   4   3   1     1140.89     1048.10      5.29 o 
   5   3   1      372.73      424.27      6.65 o 
   6   3   1       22.00       16.63      1.02 o 
   7   3   1       40.86       40.52      0.74 o 
   8   3   1       14.69       10.55      0.63 o 
   9   3   1       88.73       88.08      1.51 o 
  10   3   1        2.08        1.72      0.45 o 
  11   3   1       13.85       13.01      0.57 o 
  12   3   1       44.07       55.75      1.40 o 
  13   3   1       61.06       72.42      4.06 o 
  14   3   1        6.33        4.32      0.72 o 
  15   3   1        1.72        2.17      0.86 o 
 -15   4   1        0.00        0.60      0.46 o 
 -14   4   1       18.22       18.03      1.70 o 
 -13   4   1        0.36        1.54      0.49 o 
 -12   4   1        0.87        2.06      0.53 o 
 -11   4   1        8.10        6.36      1.08 o 
 -10   4   1       12.00        6.86      0.48 o 
  -9   4   1      453.22      443.92      5.56 o 
  -8   4   1      227.31      249.22      3.82 o 
  -7   4   1       41.28       38.47      0.93 o 
  -6   4   1       62.22       48.56      0.91 o 
  -5   4   1       95.98       87.39      1.00 o 
  -4   4   1      549.32      532.96      4.36 o 
  -3   4   1       95.38       94.81      1.93 o 
  -2   4   1      553.51      498.71      4.88 o 
  -1   4   1      347.77      321.30      2.71 o 
   0   4   1     2470.02     2384.93     11.51 o 
   1   4   1     1635.35     1690.12      6.89 o 
   2   4   1     1221.34     1191.68      6.29 o 
   3   4   1      417.65      428.01      1.42 o 
   4   4   1        0.75        2.34      0.27 o 
   5   4   1     1708.38     1821.47     12.35 o 
   6   4   1      343.86      381.37      4.56 o 
   7   4   1        1.10        0.70      0.31 o 
   8   4   1       11.52       10.81      0.41 o 
   9   4   1      802.94      892.17      8.76 o 
  10   4   1        7.75        9.60      0.57 o 
  11   4   1        0.99        0.69      0.62 o 
  12   4   1       87.37       89.66      5.19 o 
  13   4   1        0.29        1.22      0.34 o 
  14   4   1        6.86        5.19      1.06 o 
  15   4   1        0.81        1.50      0.71 o 
 -15   5   1        0.26       -0.02      0.40 o 
 -14   5   1       16.49       16.50      3.40 o 
 -13   5   1        2.05        3.82      0.59 o 
 -12   5   1       25.35       23.17      1.48 o 
 -11   5   1       18.98       17.78      1.06 o 
 -10   5   1        0.27        1.33      0.61 o 
  -9   5   1        7.69        5.19      0.81 o 
  -8   5   1        8.70        9.73      0.49 o 
  -7   5   1       34.82       34.87      0.73 o 
  -6   5   1      241.27      224.55      1.73 o 
  -5   5   1       27.01       13.61      0.70 o 
  -4   5   1       26.73       23.26      0.64 o 
  -3   5   1      462.58      428.59      5.33 o 
  -2   5   1      373.71      316.28      4.08 o 
  -1   5   1      596.94      551.90      2.76 o 
   0   5   1        1.05        0.71      0.45 o 
   1   5   1       91.81       97.21      0.96 o 
   2   5   1      279.24      260.81      1.99 o 
   3   5   1      103.02      110.00      0.98 o 
   4   5   1        8.38        5.79      0.36 o 
   5   5   1       33.76       27.24      0.48 o 
   6   5   1       80.98       75.13      0.97 o 
   7   5   1        1.11        1.63      0.29 o 
   8   5   1       85.81       77.12      2.15 o 
   9   5   1       33.95       40.65      1.01 o 
  10   5   1       15.04       15.16      0.81 o 
  11   5   1        9.08        9.29      0.81 o 
  12   5   1        8.69        6.84      0.68 o 
  13   5   1        4.76        5.03      0.78 o 
  14   5   1        0.10        1.31      0.78 o 
 -15   6   1        0.16        0.60      0.24 o 
 -14   6   1        0.04        0.84      0.94 o 
 -13   6   1        7.57        4.41      0.76 o 
 -12   6   1        6.63        5.06      0.72 o 
 -11   6   1       10.58        6.48      0.70 o 
 -10   6   1       71.07       66.85      1.61 o 
  -9   6   1      476.90      503.99      9.20 o 
  -8   6   1       47.49       54.54      1.11 o 
  -7   6   1       52.00       51.40      1.40 o 
  -6   6   1       86.85       73.42      1.39 o 
  -5   6   1      467.21      440.82      2.37 o 
  -4   6   1      157.32      158.93      1.59 o 
  -3   6   1     1459.46     1471.69     17.29 o 
  -2   6   1       97.05      116.49      3.19 o 
  -1   6   1      167.61      203.68      3.15 o 
   0   6   1     6164.41     6304.33    219.94 o 
   1   6   1     1590.82     1769.89     20.15 o 
   2   6   1      901.49      920.36      8.62 o 
   3   6   1        0.63        1.38      0.47 o 
   4   6   1      119.36      141.21      1.75 o 
   5   6   1      677.40      700.22      6.46 o 
   6   6   1        3.33        4.21      0.25 o 
   7   6   1      206.25      215.59      6.62 o 
   8   6   1       34.57       34.95      1.28 o 
   9   6   1      207.05      232.51      5.56 o 
  10   6   1       68.28       68.28      2.21 o 
  11   6   1        0.51        0.86      0.25 o 
  12   6   1        0.32        0.56      0.22 o 
  13   6   1       18.58       20.53      1.11 o 
  14   6   1        2.71        2.91      0.87 o 
 -14   7   1        0.03        0.28      0.47 o 
 -13   7   1        0.08        0.22      0.25 o 
 -12   7   1        1.04        0.57      0.34 o 
 -11   7   1        4.55        5.27      0.75 o 
 -10   7   1        1.26        1.45      0.35 o 
  -9   7   1       43.39       40.28      1.60 o 
  -8   7   1       26.80       25.01      0.94 o 
  -7   7   1        0.02        1.21      0.32 o 
  -6   7   1      312.07      329.81      3.16 o 
  -5   7   1      876.16      935.15      6.09 o 
  -4   7   1        0.53        6.13      1.27 o 
  -3   7   1     2835.67     3054.75    136.10 o 
  -2   7   1     2670.05     2717.72    141.93 o 
  -1   7   1       17.04       28.81      2.22 o 
   0   7   1     2228.90     2348.59     43.71 o 
   1   7   1     2326.88     2507.82     14.20 o 
   2   7   1        7.35       12.17      0.83 o 
   3   7   1      808.74      799.46      8.85 o 
   4   7   1      145.73      153.49      1.91 o 
   5   7   1       84.91       80.26      1.24 o 
   6   7   1       28.34       31.38      1.09 o 
   7   7   1        8.16        8.11      0.64 o 
   8   7   1        0.14        0.51      0.20 o 
   9   7   1        1.37        1.57      0.40 o 
  10   7   1        5.10        6.03      0.57 o 
  11   7   1        1.97        2.07      0.53 o 
  12   7   1        6.01        6.63      0.83 o 
  13   7   1        3.23        1.87      0.54 o 
  14   7   1        7.26        3.61      1.64 o 
 -14   8   1        3.44        3.53      0.90 o 
 -13   8   1        0.12        2.43      0.53 o 
 -12   8   1        4.09        5.29      0.79 o 
 -11   8   1        9.96        6.69      0.92 o 
 -10   8   1       12.73       13.54      1.28 o 
  -9   8   1      146.13      160.94      3.86 o 
  -8   8   1       18.09       18.25      1.05 o 
  -7   8   1        2.14        1.64      0.54 o 
  -6   8   1        2.82        1.38      0.18 o 
  -5   8   1      152.95      137.73      2.06 o 
  -4   8   1       32.17       28.50      0.64 o 
  -3   8   1        0.15        1.76      0.17 o 
  -2   8   1      137.49      122.88      3.29 o 
  -1   8   1      168.97      126.01     20.56 o 
   0   8   1       10.76        6.52      0.67 o 
   1   8   1      635.05      693.47      3.86 o 
   2   8   1     1549.55     1673.05     12.11 o 
   3   8   1      240.45      270.85      3.38 o 
   4   8   1      606.09      665.62      5.56 o 
   5   8   1       29.65       28.08      0.81 o 
   6   8   1        9.75        9.64      0.40 o 
   7   8   1        1.54        2.45      0.43 o 
   8   8   1       10.82       12.14      0.67 o 
   9   8   1       21.18       20.00      1.04 o 
  10   8   1        3.79        3.01      0.74 o 
  11   8   1        0.24        0.70      0.54 o 
  12   8   1        0.14        0.68      1.04 o 
  13   8   1        0.96        1.70      0.81 o 
  14   8   1        7.72        5.18      0.59 o 
 -13   9   1        1.15        1.34      0.63 o 
 -12   9   1       49.07       52.69      3.59 o 
 -11   9   1      130.11      148.34      4.50 o 
 -10   9   1        1.77        2.22      1.31 o 
  -9   9   1      221.41      224.16     15.21 o 
  -8   9   1      373.23      430.92      7.55 o 
  -7   9   1       10.91       10.07      0.94 o 
  -6   9   1      177.18      171.71      2.53 o 
  -5   9   1      280.86      276.58      4.68 o 
  -4   9   1        9.96       11.26      0.45 o 
  -3   9   1      116.18      108.82      2.87 o 
  -2   9   1      321.26      308.93      3.76 o 
  -1   9   1        2.32        2.95      0.52 o 
   0   9   1      124.09      122.49      1.15 o 
   1   9   1       11.13        6.44      2.49 o 
   2   9   1       81.16       78.26      3.43 o 
   3   9   1        6.66       12.60      1.82 o 
   4   9   1      205.15      202.94      2.92 o 
   5   9   1      267.80      260.35      4.18 o 
   6   9   1        3.11        3.21      0.45 o 
   7   9   1      114.23      110.03      1.80 o 
   8   9   1      191.62      190.41      3.82 o 
   9   9   1       21.38       25.75      1.21 o 
  10   9   1        4.50        4.55      1.37 o 
  11   9   1        0.52        1.20      1.64 o 
  12   9   1        0.82        0.99      0.47 o 
  13   9   1        0.42        1.48      1.19 o 
 -13  10   1       10.96        9.17      0.85 o 
 -12  10   1       32.18       34.39      5.49 o 
 -11  10   1       41.53       40.09      3.17 o 
 -10  10   1       21.20       23.77      1.98 o 
  -9  10   1        5.79        3.91      0.73 o 
  -8  10   1      123.68      125.23      2.00 o 
  -7  10   1        3.49        3.63      0.41 o 
  -6  10   1       83.65       88.19      1.60 o 
  -5  10   1       37.33       34.88      1.03 o 
  -4  10   1       68.71       71.57      1.41 o 
  -3  10   1       85.77       75.41      2.44 o 
  -2  10   1       28.54       29.37      0.84 o 
  -1  10   1      335.06      329.42      4.38 o 
   0  10   1       22.66       26.12      0.86 o 
   1  10   1      197.87      202.97      2.77 o 
   2  10   1      237.53      263.45      3.56 o 
   3  10   1      343.15      323.50      4.89 o 
   4  10   1      923.76      990.36     15.98 o 
   5  10   1       27.10       34.01      0.89 o 
   6  10   1      403.26      401.28      9.03 o 
   7  10   1      880.61      912.07     39.41 o 
   8  10   1        0.78        6.78      2.32 o 
   9  10   1      419.09      462.54     12.01 o 
  10  10   1      200.40      229.41      6.08 o 
  11  10   1        2.05        4.69      0.83 o 
  12  10   1       41.01       33.67      1.97 o 
  13  10   1       17.05       14.81      1.27 o 
 -12  11   1        0.30        1.93      0.72 o 
 -11  11   1       16.33       15.50      3.04 o 
 -10  11   1        0.33        1.30      0.92 o 
  -9  11   1      101.54      109.91      2.40 o 
  -8  11   1      142.57      148.85     14.64 o 
  -7  11   1        8.89       10.07      2.30 o 
  -6  11   1      696.22      722.49     18.38 o 
  -5  11   1      120.36      129.11      5.19 o 
  -4  11   1      121.69      126.59      2.23 o 
  -3  11   1      280.24      281.54      4.68 o 
  -2  11   1      150.64      147.45      2.75 o 
  -1  11   1      127.74      130.68      2.51 o 
   0  11   1        5.67        6.86      0.59 o 
   1  11   1        9.86        9.70      0.99 o 
   2  11   1      130.13      123.46      2.33 o 
   3  11   1       63.85       49.82      1.04 o 
   4  11   1       20.35       16.18      0.68 o 
   5  11   1       96.93      103.60      2.56 o 
   6  11   1        6.40        3.56      0.55 o 
   7  11   1       17.42       10.75      1.24 o 
   8  11   1       23.30       22.12      0.94 o 
   9  11   1        1.24        1.96      0.41 o 
  10  11   1        6.68        5.40      0.82 o 
  11  11   1       12.75       14.82      2.63 o 
  12  11   1        4.08        5.48      0.98 o 
 -12  12   1        0.01        1.25      0.46 o 
 -11  12   1        9.88        7.97      1.13 o 
 -10  12   1        1.07        1.18      0.55 o 
  -9  12   1       32.19       28.68      1.35 o 
  -8  12   1        0.59        2.70      0.95 o 
  -7  12   1       29.18       30.37      1.18 o 
  -6  12   1       10.14        7.66      0.65 o 
  -5  12   1        3.51        2.53      0.42 o 
  -4  12   1      104.84      110.53      3.32 o 
  -3  12   1       29.60       32.78      1.26 o 
  -2  12   1       95.94      102.06      2.35 o 
  -1  12   1        0.01        1.66      0.44 o 
   0  12   1       55.36       60.55      1.19 o 
   1  12   1        0.80        1.09      0.65 o 
   2  12   1        1.42        1.24      0.45 o 
   3  12   1        7.00        6.34      0.52 o 
   4  12   1        1.07        2.59      0.64 o 
   5  12   1       91.00       93.85      3.59 o 
   6  12   1        0.06        1.50      0.89 o 
   7  12   1        0.94        1.16      0.57 o 
   8  12   1       14.00       11.74      1.26 o 
   9  12   1        0.95        1.00      0.49 o 
  10  12   1        1.56        1.11      1.11 o 
  11  12   1        0.49        2.14      0.63 o 
 -11  13   1        0.08        0.27      0.63 o 
 -10  13   1        0.79        1.88      0.93 o 
  -9  13   1        0.06        0.91      0.75 o 
  -8  13   1        1.70        1.69      0.49 o 
  -7  13   1       27.33       23.57      1.92 o 
  -6  13   1       19.23       22.77      1.62 o 
  -5  13   1       43.10       35.49      1.66 o 
  -4  13   1       57.07       49.70      1.58 o 
  -3  13   1       20.77       20.52      0.89 o 
  -2  13   1      295.78      273.04      6.15 o 
  -1  13   1        2.92        6.68      1.04 o 
   0  13   1       65.87       54.43      1.27 o 
   1  13   1       50.24       40.46      2.06 o 
   2  13   1        1.35        2.99      0.56 o 
   3  13   1       31.94       28.48      1.02 o 
   4  13   1        1.85        3.31      0.43 o 
   5  13   1        4.08        3.83      0.84 o 
   6  13   1        0.27        1.12      0.47 o 
   7  13   1        9.44       10.26      2.30 o 
   8  13   1       23.77       24.57      2.81 o 
   9  13   1        4.62        3.92      0.84 o 
  10  13   1       13.54       13.98      1.71 o 
 -10  14   1        4.35        4.30      1.81 o 
  -9  14   1        0.24        1.46      0.58 o 
  -8  14   1        4.24        3.50      0.78 o 
  -7  14   1        2.74        3.11      1.02 o 
  -6  14   1        0.07        0.41      0.25 o 
  -5  14   1        0.02        1.12      0.46 o 
  -4  14   1       28.19       27.14      1.05 o 
  -3  14   1        1.70        1.71      0.41 o 
  -2  14   1        7.68        6.14      0.65 o 
  -1  14   1        8.59        7.59      0.57 o 
   0  14   1        4.11        5.57      0.47 o 
   1  14   1        2.45        2.81      0.57 o 
   2  14   1        0.81        1.64      0.47 o 
   3  14   1        2.55        3.26      1.21 o 
   4  14   1        0.00        1.44      0.49 o 
   5  14   1        9.19        7.97      0.69 o 
   6  14   1        7.99        5.69      0.85 o 
   7  14   1        2.26        1.12      0.83 o 
   8  14   1        0.59        1.23      0.45 o 
   9  14   1        1.42        3.28      0.67 o 
  10  14   1        0.10        1.72      0.97 o 
  -9  15   1        0.33        0.95      0.48 o 
  -8  15   1        0.89        1.66      0.58 o 
  -7  15   1        0.06        1.58      0.56 o 
  -6  15   1       20.71       19.36      3.40 o 
  -5  15   1        0.53        2.55      0.53 o 
  -4  15   1        8.50        3.75      0.47 o 
  -3  15   1        9.60        5.64      0.70 o 
  -2  15   1        2.70        2.35      0.49 o 
  -1  15   1        1.61        1.88      0.44 o 
   0  15   1       13.42       11.11      0.89 o 
   1  15   1        1.10        2.73      0.45 o 
   2  15   1       43.09       38.28      1.52 o 
   3  15   1       19.98       17.88      1.50 o 
   4  15   1        0.88        2.43      0.46 o 
   5  15   1       23.04       21.33      0.92 o 
   6  15   1        5.14        4.90      0.69 o 
   7  15   1        2.21        3.44      0.80 o 
   8  15   1        0.86        1.39      0.52 o 
  -7  16   1        0.42        1.29      0.57 o 
  -6  16   1        2.93        3.20      0.91 o 
  -5  16   1        0.13        0.81      1.01 o 
  -4  16   1        0.00        0.51      0.25 o 
  -3  16   1        0.00        0.57      0.28 o 
  -2  16   1        2.83        2.61      0.42 o 
  -1  16   1        0.38        0.88      0.54 o 
   0  16   1        5.23        3.33      0.51 o 
   1  16   1        8.46        8.78      0.80 o 
   2  16   1        2.69        4.14      0.57 o 
   3  16   1        0.89        1.04      0.31 o 
   4  16   1        0.22        1.38      0.37 o 
   5  16   1        2.52        3.57      0.78 o 
   6  16   1        0.75        1.94      0.56 o 
   7  16   1        0.58        1.15      0.94 o 
  -6  17   1        2.07        1.48      1.48 o 
  -5  17   1        2.16        3.06      0.82 o 
  -4  17   1       15.84       23.80      1.17 o 
  -3  17   1        2.15        2.59      0.47 o 
  -2  17   1        5.97        6.13      0.67 o 
  -1  17   1        8.30        8.10      0.81 o 
   0  17   1       11.14       18.15      0.73 o 
   1  17   1        9.68       11.07      0.72 o 
   2  17   1        4.79        4.80      0.55 o 
   3  17   1        8.01       10.34      0.91 o 
   4  17   1        3.30        4.60      0.65 o 
   5  17   1        0.93        2.24      0.53 o 
  -3  18   1        0.55        3.03      0.46 o 
  -2  18   1        5.95        6.63      0.61 o 
  -1  18   1        0.09        1.54      0.41 o 
   0  18   1        5.53        7.31      1.32 o 
   1  18   1        0.96        1.20      0.39 o 
   2  18   1        0.68        1.25      0.41 o 
   3  18   1       12.28       16.74      1.57 o 
 -13   0   2       88.39       98.29      2.74 o 
 -12   0   2       20.33       22.46      1.08 o 
 -11   0   2      386.39      384.01     16.78 o 
 -10   0   2       10.50       13.72      0.72 o 
  -9   0   2      250.78      227.42      7.46 o 
  -8   0   2     1230.42     1317.08     96.59 o 
  -7   0   2       12.00        7.58      0.60 o 
  -6   0   2     1588.42     1677.09     15.88 o 
  -5   0   2     6313.29     6449.39    318.45 o 
  -4   0   2    16346.37    16179.26    133.15 o 
  -3   0   2     6724.37     6561.83     18.21 o 
  -2   0   2    18222.66    18272.34    175.34 o 
   0   0   2    10267.96     9263.89    219.53 o 
   1   0   2    13259.64    12293.06    249.05 o 
   2   0   2     2880.00     2733.41     23.36 o 
   3   0   2    15177.43    14696.09    274.29 o 
   4   0   2      132.93      110.94      1.31 o 
   5   0   2     7606.81     7530.78    371.51 o 
   6   0   2     4844.79     4797.81    302.38 o 
   7   0   2     1124.23      954.55     61.37 o 
   8   0   2      130.06      153.76      4.20 o 
   9   0   2        4.13        3.46      0.52 o 
  10   0   2        0.82        1.95      0.58 o 
  11   0   2      129.18      142.18      5.59 o 
  12   0   2      210.86      253.01      6.28 o 
  13   0   2       69.48       81.48      4.02 o 
  14   0   2        0.20        0.38      0.48 o 
  15   0   2       34.51       35.89      2.63 o 
 -13   1   2        0.46        0.57      0.40 o 
 -12   1   2       22.86       30.19      1.94 o 
 -11   1   2        0.00        1.10      0.23 o 
 -10   1   2        9.54        7.58      0.33 o 
  -9   1   2        3.82        3.42      0.43 o 
  -8   1   2        2.87        5.11      0.48 o 
  -7   1   2       81.56       89.09      0.96 o 
  -6   1   2     1350.01     1505.91     12.04 o 
  -5   1   2     2154.92     2136.47     15.42 o 
  -4   1   2      137.80      129.28      1.57 o 
  -3   1   2     5912.64     5890.84     13.27 o 
  -2   1   2    13682.83    12796.17    219.00 o 
  -1   1   2     4309.49     4177.91     18.06 o 
   0   1   2      499.74      469.41      3.07 o 
   1   1   2    15925.90    15457.64    144.44 o 
   2   1   2     7215.01     6883.66     50.56 o 
   3   1   2     1504.89     1493.46      6.69 o 
   4   1   2     1492.71     1363.24      4.89 o 
   5   1   2      493.39      496.85      4.80 o 
   6   1   2      235.72      206.29      2.95 o 
   7   1   2      195.24      186.96      3.45 o 
   8   1   2       73.25       71.79      2.80 o 
   9   1   2        1.43        1.72      0.49 o 
  10   1   2       27.91       30.06      1.34 o 
  11   1   2      115.87      128.02      1.96 o 
  12   1   2       54.39       60.15      0.97 o 
  13   1   2        4.28        3.82      0.61 o 
  14   1   2       48.59       44.38      2.47 o 
  15   1   2       16.54       13.89      1.33 o 
 -14   2   2        0.00        0.16      0.40 o 
 -13   2   2        3.46        2.01      0.47 o 
 -12   2   2       12.04       10.23      0.76 o 
 -11   2   2      293.77      282.73      5.02 o 
 -10   2   2       44.51       48.57      0.71 o 
  -9   2   2      200.25      215.30      3.39 o 
  -8   2   2      900.32      959.31     10.36 o 
  -7   2   2        0.01        4.80      0.40 o 
  -6   2   2       48.96       40.73      0.59 o 
  -5   2   2     1125.16     1106.39      8.96 o 
  -4   2   2      298.95      287.83      3.80 o 
  -3   2   2     2580.63     2422.81      4.37 o 
  -2   2   2      355.19      335.63      1.07 o 
  -1   2   2     1218.49     1138.42      7.21 o 
   0   2   2    12566.25    11785.42    134.79 o 
   1   2   2     1419.09     1177.67      5.94 o 
   2   2   2     2238.79     2291.85     12.45 o 
   3   2   2     4352.83     4329.90      9.81 o 
   4   2   2        8.03        8.68      0.40 o 
   5   2   2       23.11       27.05      0.49 o 
   6   2   2      121.10      117.45      3.56 o 
   7   2   2      518.17      559.84      4.58 o 
   8   2   2        2.01        2.43      0.51 o 
   9   2   2        6.03        3.47      0.39 o 
  10   2   2       39.84       45.98      1.33 o 
  11   2   2      164.37      177.06      2.63 o 
  12   2   2        0.00        0.67      0.27 o 
  13   2   2        4.35        3.61      0.47 o 
  14   2   2        3.55        2.89      0.55 o 
  15   2   2        0.03        0.24      0.42 o 
 -14   3   2        0.16        0.38      0.40 o 
 -13   3   2       25.95       28.42      2.97 o 
 -12   3   2       19.50       17.84      1.11 o 
 -11   3   2       32.48       35.69      0.94 o 
 -10   3   2       92.09       92.04      1.86 o 
  -9   3   2       20.50       21.58      0.77 o 
  -8   3   2       10.72        5.73      0.81 o 
  -6   3   2      532.64      588.65      7.00 o 
  -5   3   2      344.60      293.69      8.25 o 
  -4   3   2     1282.03     1305.30     16.34 o 
  -3   3   2      406.18      366.66      1.56 o 
  -2   3   2      648.43      559.44      1.00 o 
  -1   3   2       99.48       99.45      0.88 o 
   0   3   2      104.39      106.47      1.02 o 
   1   3   2     3248.60     3083.25     22.07 o 
   2   3   2      632.86      664.86      3.36 o 
   3   3   2     3090.35     3125.04     18.75 o 
   4   3   2        0.10        0.05      0.30 o 
   5   3   2      890.10     1008.29      8.60 o 
   6   3   2        2.24        1.50      0.21 o 
   7   3   2      447.54      527.21      4.40 o 
   8   3   2      312.93      320.92      8.71 o 
   9   3   2       24.62       26.74      1.11 o 
  10   3   2       73.49       69.94      2.44 o 
  11   3   2        2.23        1.76      0.77 o 
  12   3   2        3.18        2.33      0.42 o 
  13   3   2        6.51        5.52      0.94 o 
  14   3   2        0.26        1.37      0.43 o 
  15   3   2        5.71        2.87      0.68 o 
 -15   4   2        1.29        1.15      0.62 o 
 -14   4   2        2.20        2.20      0.58 o 
 -13   4   2        0.01        0.41      0.92 o 
 -12   4   2        0.00        1.03      0.41 o 
 -11   4   2        1.29        0.79      0.68 o 
 -10   4   2       48.63       46.92      1.25 o 
  -9   4   2       21.51       25.66      0.90 o 
  -8   4   2      135.99      162.58      2.28 o 
  -7   4   2        0.16        0.50      0.18 o 
  -6   4   2      102.33      104.03      4.35 o 
  -5   4   2      585.07      671.21      4.65 o 
  -4   4   2     2783.89     2658.79     29.35 o 
  -3   4   2        9.77       10.94      0.43 o 
  -2   4   2      745.33      737.26      2.84 o 
  -1   4   2     1153.06     1120.99     14.37 o 
   0   4   2     2828.74     2722.64      8.98 o 
   1   4   2     1712.61     1567.96      2.39 o 
   2   4   2       29.18       32.79      0.48 o 
   3   4   2       46.07       43.36      1.01 o 
   4   4   2      587.04      630.10      7.06 o 
   5   4   2      489.36      512.89      6.24 o 
   6   4   2      174.01      200.89      2.80 o 
   7   4   2        0.16        1.97      0.41 o 
   8   4   2        2.55        2.89      0.28 o 
   9   4   2       15.45       13.78      1.59 o 
  10   4   2       21.53       25.82      1.51 o 
  11   4   2        3.31        3.39      0.37 o 
  12   4   2       11.19       11.11      1.95 o 
  13   4   2        0.00        0.07      0.28 o 
  14   4   2       12.70       12.52      1.15 o 
 -15   5   2        2.30        4.06      1.04 o 
 -14   5   2        0.05        1.26      0.38 o 
 -13   5   2        1.93        0.89      0.38 o 
 -12   5   2        2.56        2.26      0.57 o 
 -11   5   2       35.92       36.75      1.75 o 
 -10   5   2       65.66       66.67      1.73 o 
  -9   5   2       38.56       42.33      0.83 o 
  -8   5   2      107.08      124.76      1.72 o 
  -7   5   2      126.11      126.12      1.80 o 
  -6   5   2      221.24      207.19      7.93 o 
  -5   5   2       46.57       58.82      1.31 o 
  -4   5   2        3.08        2.10      0.31 o 
  -3   5   2      501.81      481.42      5.42 o 
  -2   5   2       49.78       50.50      0.87 o 
  -1   5   2      228.37      207.01      2.31 o 
   0   5   2      291.56      273.68      3.05 o 
   1   5   2      532.18      502.54      4.41 o 
   2   5   2      222.39      193.55      2.12 o 
   3   5   2     2880.23     2958.51     34.77 o 
   4   5   2      707.48      740.01      9.68 o 
   5   5   2       69.24       72.74      2.50 o 
   6   5   2        5.37        4.94      0.37 o 
   7   5   2       81.35       86.04      2.78 o 
   8   5   2        0.74        0.43      0.18 o 
   9   5   2       11.02        8.65      0.50 o 
  10   5   2        9.59        7.61      0.44 o 
  11   5   2        1.97        2.37      0.46 o 
  12   5   2       27.86       30.00      1.35 o 
  13   5   2        1.30        1.72      0.36 o 
  14   5   2        6.83        6.32      0.95 o 
 -15   6   2        0.04        0.49      0.40 o 
 -14   6   2        0.09        1.34      0.36 o 
 -13   6   2       15.14       15.24      1.53 o 
 -12   6   2        3.08        2.02      0.53 o 
 -11   6   2       10.64       10.82      1.03 o 
 -10   6   2        0.02        1.28      0.45 o 
  -9   6   2        7.92        9.45      1.43 o 
  -8   6   2       12.41       12.23      0.90 o 
  -7   6   2       55.94       62.26      3.20 o 
  -6   6   2        1.04        5.05      0.48 o 
  -5   6   2        9.04       10.06      0.56 o 
  -4   6   2      379.78      419.07      2.35 o 
  -3   6   2        3.24        3.56      0.41 o 
  -2   6   2       25.67       29.06      0.97 o 
  -1   6   2     1517.92     1577.14     13.20 o 
   0   6   2       44.18       40.17      1.43 o 
   1   6   2     2049.16     2013.59     26.04 o 
   2   6   2      239.84      245.47      2.43 o 
   3   6   2      251.08      253.75      5.43 o 
   4   6   2       22.63       18.98      0.84 o 
   5   6   2        5.06        5.83      0.48 o 
   6   6   2       37.98       37.85      0.89 o 
   7   6   2       24.18       25.15      0.83 o 
   8   6   2       25.86       26.83      0.80 o 
   9   6   2       19.75       21.28      1.03 o 
  10   6   2       21.39       26.44      1.12 o 
  11   6   2        1.32        2.17      0.52 o 
  12   6   2       20.03       17.58      1.35 o 
  13   6   2        3.80        3.24      0.85 o 
  14   6   2        5.78        4.11      1.58 o 
 -14   7   2        1.18        1.60      0.54 o 
 -13   7   2        4.46        4.64      0.89 o 
 -12   7   2       13.43       12.77      1.16 o 
 -11   7   2       26.75       30.13      1.46 o 
 -10   7   2       14.36       12.26      2.69 o 
  -9   7   2       18.71       17.06      1.12 o 
  -8   7   2        1.88        3.32      1.45 o 
  -7   7   2      187.77      203.37      1.43 o 
  -6   7   2      148.90      122.14      2.37 o 
  -5   7   2        0.81        2.33      0.16 o 
  -4   7   2        0.38        1.74      0.34 o 
  -3   7   2      619.17      606.30      2.89 o 
  -2   7   2      143.74      158.54      2.41 o 
  -1   7   2      208.72      202.98      5.24 o 
   0   7   2      415.58      433.66      2.11 o 
   1   7   2      109.73      100.03      1.45 o 
   2   7   2       28.93       23.42      0.70 o 
   3   7   2      848.65      829.87     10.71 o 
   4   7   2      148.96      151.25      1.31 o 
   5   7   2        0.02        2.91      1.11 o 
   6   7   2       20.91       23.56      0.63 o 
   7   7   2      145.02      164.19      4.52 o 
   8   7   2        1.70        1.59      0.25 o 
   9   7   2       23.93       20.97      0.96 o 
  10   7   2       12.34       14.31      0.90 o 
  11   7   2        4.06        1.87      0.49 o 
  12   7   2       11.19        9.45      1.52 o 
  13   7   2        0.24        1.42      0.50 o 
  14   7   2       12.75       10.16      1.72 o 
 -14   8   2        0.67        1.22      0.58 o 
 -13   8   2       22.90       24.92      1.33 o 
 -12   8   2        6.47        3.96      0.87 o 
 -11   8   2        0.49        1.37      0.92 o 
 -10   8   2       11.25       11.26      1.11 o 
  -9   8   2        7.36        4.31      0.58 o 
  -8   8   2        2.17        1.80      0.82 o 
  -7   8   2       93.99      101.06      2.80 o 
  -6   8   2        9.18        6.86      0.41 o 
  -5   8   2       73.52       78.61      1.96 o 
  -4   8   2       34.20       23.41      0.59 o 
  -3   8   2        2.29        3.02      0.28 o 
  -2   8   2       98.77       95.45      1.22 o 
  -1   8   2       13.45        7.54      0.90 o 
   0   8   2        7.03        4.81      0.79 o 
   1   8   2        0.05        2.16      0.43 o 
   2   8   2       10.19       10.75      0.63 o 
   3   8   2      188.69      188.08      1.57 o 
   4   8   2        8.95        8.07      0.49 o 
   5   8   2      370.41      406.41      8.36 o 
   6   8   2       49.32       46.38      1.65 o 
   7   8   2      221.93      200.07     15.18 o 
   8   8   2      211.42      227.63      4.23 o 
   9   8   2       42.45       39.79      1.65 o 
  10   8   2        3.24        2.44      0.86 o 
  11   8   2       31.03       35.72      2.53 o 
  12   8   2        9.74        7.51      1.63 o 
  13   8   2        0.00        0.38      0.45 o 
 -13   9   2        0.00        1.11      1.04 o 
 -12   9   2        0.06        0.96      0.55 o 
 -11   9   2       38.30       40.61      1.40 o 
 -10   9   2       53.31       56.92      1.51 o 
  -9   9   2      113.42      128.11      2.51 o 
  -8   9   2      317.23      370.60      9.96 o 
  -7   9   2        0.84        1.23      0.50 o 
  -6   9   2       75.86       73.26      1.26 o 
  -5   9   2      139.33      156.61      2.17 o 
  -4   9   2        9.42        8.22      0.70 o 
  -3   9   2       85.89       83.93      1.91 o 
  -2   9   2        7.54        5.55      0.38 o 
  -1   9   2       36.45       26.53      0.88 o 
   0   9   2        9.22        8.29      0.56 o 
   1   9   2        2.19        1.98      0.32 o 
   2   9   2      128.72      126.59      1.68 o 
   3   9   2      100.30       98.54      1.48 o 
   4   9   2      408.11      450.16      7.29 o 
   5   9   2        0.00        0.42      0.39 o 
   6   9   2        3.76        2.92      0.46 o 
   7   9   2       57.25       53.61      1.40 o 
   8   9   2        5.77        5.73      0.69 o 
   9   9   2        0.27        2.20      0.89 o 
  10   9   2       79.61       85.99      2.61 o 
  11   9   2       37.01       37.70      2.73 o 
  12   9   2        0.05        2.76      0.88 o 
  13   9   2       21.66       20.98      2.80 o 
 -13  10   2        2.76        2.86      0.97 o 
 -12  10   2       17.23       17.68      1.02 o 
 -11  10   2       69.53       77.20      3.02 o 
 -10  10   2       22.14       26.27      3.19 o 
  -9  10   2        5.28        5.03      0.73 o 
  -8  10   2        7.23        5.27      0.68 o 
  -7  10   2      141.39      151.05      2.82 o 
  -6  10   2        7.10        5.17      0.47 o 
  -5  10   2       84.61       84.38      1.78 o 
  -4  10   2        0.19        1.26      0.19 o 
  -3  10   2       20.86       20.02      0.79 o 
  -2  10   2      179.31      186.98      2.57 o 
  -1  10   2      271.34      258.45      5.44 o 
   0  10   2      246.94      269.60      6.48 o 
   1  10   2      314.31      320.24      4.27 o 
   2  10   2      238.09      221.73      3.03 o 
   3  10   2        2.93        3.13      0.75 o 
   4  10   2       40.34       41.34      1.50 o 
   5  10   2      115.72      110.76      2.05 o 
   6  10   2      380.17      412.37      6.30 o 
   7  10   2       85.57       84.32      2.27 o 
   8  10   2        1.36        4.29      2.16 o 
   9  10   2       30.08       35.93      1.88 o 
  10  10   2      118.88      122.67      3.43 o 
  11  10   2        5.76        6.81      2.46 o 
  12  10   2        1.36        1.93      0.64 o 
 -12  11   2       29.48       28.42      1.64 o 
 -11  11   2       18.45       13.64      1.11 o 
 -10  11   2        0.10        2.70      1.99 o 
  -9  11   2        0.25        1.66      0.77 o 
  -8  11   2        9.24        7.38      0.86 o 
  -7  11   2      161.36      161.92      9.12 o 
  -6  11   2       57.33       58.76      2.70 o 
  -5  11   2       85.68      101.52      3.36 o 
  -4  11   2       95.04      107.96      3.06 o 
  -3  11   2      605.77      657.19     12.03 o 
  -2  11   2       70.05       72.82      2.55 o 
  -1  11   2       28.30       32.04      1.17 o 
   0  11   2        9.03        8.52      1.26 o 
   1  11   2       47.40       49.67      1.56 o 
   2  11   2        7.29       10.41      0.53 o 
   3  11   2      257.23      259.69      3.22 o 
   4  11   2       77.66       69.23      1.64 o 
   5  11   2       89.64       87.04      1.97 o 
   6  11   2       94.17       95.39      2.07 o 
   7  11   2      133.41      129.37      3.95 o 
   8  11   2        8.49        5.79      1.30 o 
   9  11   2        2.28        2.36      0.48 o 
  10  11   2       10.25        6.55      0.81 o 
  11  11   2        3.01        2.60      0.60 o 
  12  11   2        0.46        1.51      0.50 o 
 -12  12   2        3.46        3.54      0.80 o 
 -11  12   2        4.63        3.85      0.79 o 
 -10  12   2        4.08        2.99      0.92 o 
  -9  12   2        0.01        0.60      0.46 o 
  -8  12   2       26.73       27.27      1.23 o 
  -7  12   2        1.21        2.21      1.05 o 
  -6  12   2       13.79       12.51      0.82 o 
  -5  12   2        0.01        0.50      0.34 o 
  -4  12   2       74.81       81.05      1.68 o 
  -3  12   2        2.19        4.05      0.90 o 
  -2  12   2       51.45       48.55      1.22 o 
  -1  12   2       61.88       59.68      1.42 o 
   0  12   2       47.95       47.90      1.19 o 
   1  12   2      104.95       98.79      2.38 o 
   2  12   2      116.53      118.49      1.96 o 
   3  12   2       42.46       42.10      1.42 o 
   4  12   2        7.00        5.60      0.78 o 
   5  12   2       18.60       22.88      0.87 o 
   6  12   2        0.97        1.96      0.65 o 
   7  12   2       61.22       63.04      1.45 o 
   8  12   2        5.38        4.04      0.65 o 
   9  12   2        0.05        1.60      0.40 o 
  10  12   2        0.37        1.45      0.49 o 
  11  12   2        9.97        6.91      1.43 o 
 -11  13   2       10.47        8.58      1.22 o 
 -10  13   2        5.51        4.43      1.38 o 
  -9  13   2        3.96        4.66      1.26 o 
  -8  13   2        2.34        3.12      1.46 o 
  -7  13   2        2.91        2.74      1.02 o 
  -6  13   2       46.01       38.56      3.00 o 
  -5  13   2       47.81       42.53      2.07 o 
  -4  13   2        6.85        5.66      1.13 o 
  -3  13   2       56.32       41.16      1.90 o 
  -2  13   2      348.66      302.73      5.91 o 
  -1  13   2       89.73       85.52      3.54 o 
   0  13   2      150.89      136.29      5.86 o 
   1  13   2      211.99      185.56      2.04 o 
   2  13   2        2.72        2.32      0.49 o 
   3  13   2        7.62        5.58      0.48 o 
   4  13   2        1.62        2.28      0.49 o 
   5  13   2       38.07       32.51      1.21 o 
   6  13   2        0.15        1.33      0.66 o 
   7  13   2       11.90       12.86      1.08 o 
   8  13   2        9.86       10.87      1.13 o 
   9  13   2        5.09        5.46      0.92 o 
  10  13   2        4.97        6.68      0.94 o 
 -10  14   2        0.66        2.19      0.68 o 
  -9  14   2        1.03        1.33      0.59 o 
  -8  14   2       16.39       11.30      0.96 o 
  -7  14   2        0.45        2.75      1.74 o 
  -6  14   2        0.61        1.72      1.53 o 
  -5  14   2        1.34        1.02      0.39 o 
  -4  14   2       37.92       34.01      1.34 o 
  -3  14   2        3.66        3.15      0.47 o 
  -2  14   2        0.48        2.73      0.63 o 
  -1  14   2       15.13       14.15      0.79 o 
   0  14   2       11.22        8.06      0.79 o 
   1  14   2        4.69        3.15      0.50 o 
   2  14   2       13.32       11.17      0.97 o 
   3  14   2       29.70       28.79      1.10 o 
   4  14   2        1.67        2.13      0.43 o 
   5  14   2       27.86       26.08      1.16 o 
   6  14   2       83.58       80.87      2.91 o 
   7  14   2        2.98        2.65      0.59 o 
   8  14   2        9.29        7.66      0.92 o 
   9  14   2        1.08        0.35      0.32 o 
  -9  15   2        0.01        2.23      0.93 o 
  -8  15   2        0.94        2.04      0.63 o 
  -7  15   2        0.28        1.97      0.57 o 
  -6  15   2        0.97        1.44      0.50 o 
  -5  15   2        0.26        0.94      0.42 o 
  -4  15   2        0.87        0.80      0.74 o 
  -3  15   2        8.46        7.90      0.67 o 
  -2  15   2        1.44        2.26      0.48 o 
  -1  15   2       24.29       28.95      1.08 o 
   0  15   2        3.82        4.50      0.90 o 
   1  15   2        7.67        8.68      0.67 o 
   2  15   2        1.31        1.79      0.39 o 
   3  15   2        3.68        3.38      0.42 o 
   4  15   2        3.79        3.84      0.55 o 
   5  15   2        2.73        1.81      0.32 o 
   6  15   2        3.49        2.65      0.58 o 
   7  15   2        5.12        3.94      0.68 o 
   8  15   2        3.77        1.45      1.31 o 
  -7  16   2        8.50        4.79      0.85 o 
  -6  16   2        0.68        2.63      0.79 o 
  -5  16   2       11.03       14.56      2.71 o 
  -4  16   2        0.58        1.61      0.47 o 
  -3  16   2        0.03        0.61      0.27 o 
  -2  16   2       10.61       10.30      0.93 o 
  -1  16   2        0.56        0.92      0.30 o 
   0  16   2        0.93        1.04      0.31 o 
   1  16   2        1.33        0.92      0.42 o 
   2  16   2        8.69        9.40      1.00 o 
   3  16   2        8.38       10.79      1.21 o 
   4  16   2        0.01        0.25      0.26 o 
   5  16   2        9.49       10.29      0.85 o 
   6  16   2       26.30       31.00      1.55 o 
   7  16   2        0.06        1.90      1.01 o 
  -5  17   2       10.10        5.48      0.95 o 
  -4  17   2        0.00        0.02      0.42 o 
  -3  17   2        0.23        1.34      0.36 o 
  -2  17   2       14.94       13.40      1.01 o 
  -1  17   2       47.78       53.16      1.46 o 
   0  17   2        1.35        1.63      0.34 o 
   1  17   2       47.91       51.31      1.36 o 
   2  17   2       24.70       30.89      0.99 o 
   3  17   2        1.90        2.92      0.51 o 
   4  17   2       29.38       36.15      1.67 o 
   5  17   2       41.89       44.97      1.76 o 
  -2  18   2        3.55        3.40      0.34 o 
  -1  18   2        0.00        1.49      0.33 o 
   0  18   2        1.23        1.35      0.36 o 
   1  18   2        0.19        1.26      0.32 o 
   2  18   2        5.04        6.11      0.76 o 
 -13   1   3       36.87       36.34      1.41 o 
 -12   1   3        5.74        4.28      0.46 o 
 -11   1   3        8.01        4.21      0.51 o 
 -10   1   3      195.48      173.19      7.42 o 
  -9   1   3       94.31      105.86      2.80 o 
  -8   1   3       87.69       74.04      0.97 o 
  -7   1   3     1217.26     1176.76      9.80 o 
  -6   1   3     4591.34     4939.65    172.43 o 
  -5   1   3     1147.84     1176.65      7.71 o 
  -4   1   3      954.55      879.46      4.31 o 
  -3   1   3     1957.61     1959.66      6.29 o 
  -2   1   3      135.66      143.96      1.70 o 
  -1   1   3     2150.95     2087.01     12.80 o 
   0   1   3      241.57      237.45      2.95 o 
   1   1   3      877.10      777.81      1.92 o 
   2   1   3       66.80       70.25      1.26 o 
   3   1   3     1281.49     1214.68      4.69 o 
   4   1   3      589.51      591.53      4.24 o 
   5   1   3      134.16      134.64      2.07 o 
   6   1   3      150.92      159.55      6.69 o 
   7   1   3      120.16      121.52      2.92 o 
   8   1   3      301.39      303.81      4.08 o 
   9   1   3       29.18       26.10      0.89 o 
  10   1   3       26.85       27.80      1.70 o 
  11   1   3        2.95        2.78      0.78 o 
  12   1   3       34.91       36.26      0.89 o 
  13   1   3        2.71        2.25      0.43 o 
  14   1   3        5.81        2.80      0.59 o 
 -13   2   3        2.02        1.50      0.41 o 
 -12   2   3       19.08       17.52      1.18 o 
 -11   2   3       56.65       62.86      1.49 o 
 -10   2   3      142.78      145.77      1.48 o 
  -9   2   3      240.89      239.57      1.91 o 
  -8   2   3        2.90        2.70      0.32 o 
  -7   2   3      530.50      517.05      5.08 o 
  -6   2   3      108.98       94.54      2.67 o 
  -5   2   3      114.72      100.71      1.62 o 
  -4   2   3     1593.46     1582.06     17.13 o 
  -3   2   3        4.42        5.75      0.14 o 
  -2   2   3      835.73      893.61      3.45 o 
  -1   2   3       40.74       31.12      0.45 o 
   0   2   3      281.76      286.30      3.70 o 
   1   2   3      100.68       81.84      1.03 o 
   2   2   3        0.21        1.07      0.35 o 
   3   2   3       46.54       51.72      0.65 o 
   4   2   3        4.46        8.87      0.24 o 
   5   2   3     1319.41     1302.06     10.12 o 
   6   2   3       15.56       10.55      0.75 o 
   7   2   3      415.19      437.19      3.53 o 
   8   2   3      317.43      327.55      3.37 o 
   9   2   3       67.46       64.92      1.34 o 
  10   2   3       76.93       72.71      1.67 o 
  11   2   3       37.01       40.19      1.53 o 
  12   2   3       96.51       97.76      3.28 o 
  13   2   3       13.78       15.20      1.25 o 
  14   2   3        4.99        3.11      1.17 o 
 -14   3   3       10.36        8.86      1.53 o 
 -13   3   3       15.87       13.96      1.30 o 
 -12   3   3       11.32       14.31      0.97 o 
 -11   3   3        4.79        2.84      0.88 o 
 -10   3   3       75.01       70.78      1.47 o 
  -9   3   3        8.60       12.76      1.52 o 
  -8   3   3        2.62        1.13      0.19 o 
  -7   3   3      273.76      244.75      2.64 o 
  -6   3   3      435.86      447.09      5.04 o 
  -5   3   3     1824.99     1869.67     29.63 o 
  -4   3   3        1.38        1.48      0.19 o 
  -3   3   3       11.70       10.93      0.45 o 
  -2   3   3      117.65      112.52      1.51 o 
  -1   3   3      330.78      315.71      2.66 o 
   0   3   3      414.06      403.53      1.84 o 
   1   3   3      419.49      414.58      1.55 o 
   2   3   3      283.16      255.66      3.05 o 
   3   3   3       77.70       80.19      0.95 o 
   4   3   3     1523.22     1646.39     13.65 o 
   5   3   3      366.46      359.89      7.05 o 
   6   3   3      150.11      155.49      4.42 o 
   7   3   3       67.33       74.84      2.57 o 
   8   3   3       37.80       31.82      1.14 o 
   9   3   3       60.78       62.04      1.30 o 
  10   3   3        5.81        4.81      0.52 o 
  11   3   3        0.41        1.31      0.31 o 
  12   3   3        2.26        2.95      0.68 o 
  13   3   3       10.15       11.16      1.16 o 
  14   3   3        6.45        7.69      0.69 o 
 -14   4   3       15.39       11.68      2.90 o 
 -13   4   3        9.46        7.98      0.96 o 
 -12   4   3        0.02        1.51      0.53 o 
 -11   4   3        4.37        4.70      0.62 o 
 -10   4   3        0.06        0.37      0.65 o 
  -9   4   3      399.62      431.88      6.22 o 
  -8   4   3       28.36       42.65      2.81 o 
  -7   4   3        4.98        5.14      0.63 o 
  -6   4   3      358.86      422.59     10.11 o 
  -5   4   3        0.47        1.19      1.08 o 
  -4   4   3      173.32      173.72      2.85 o 
  -3   4   3        8.95        8.93      0.16 o 
  -2   4   3      786.06      803.45      4.38 o 
  -1   4   3      481.55      489.04      3.81 o 
   0   4   3        6.75        6.64      0.51 o 
   1   4   3     1797.98     1805.65     13.99 o 
   2   4   3        9.35        7.50      0.62 o 
   3   4   3      819.88      910.71      8.67 o 
   4   4   3      212.80      230.45      3.48 o 
   5   4   3     1043.40     1132.80     12.92 o 
   6   4   3      400.78      433.91      6.09 o 
   7   4   3      179.70      184.97      2.53 o 
   8   4   3       38.70       37.13      1.29 o 
   9   4   3       27.86       30.25      1.40 o 
  10   4   3       12.85       13.72      0.69 o 
  11   4   3       11.48       10.89      0.80 o 
  12   4   3       13.58       14.53      1.27 o 
  13   4   3        6.84        5.93      0.77 o 
  14   4   3        3.89        3.39      0.90 o 
 -14   5   3        5.71        4.20      0.69 o 
 -13   5   3        0.53        0.88      0.55 o 
 -12   5   3       20.87       22.61      1.25 o 
 -11   5   3        3.33        3.48      0.60 o 
 -10   5   3        6.81        5.40      1.16 o 
  -9   5   3        1.22        0.10      0.57 o 
  -8   5   3       11.14        8.52      0.79 o 
  -7   5   3       70.18       58.19      2.80 o 
  -6   5   3       13.97       19.43      1.96 o 
  -5   5   3       50.80       37.79      1.48 o 
  -4   5   3      112.13      117.25      5.16 o 
  -3   5   3       15.21       13.65      0.62 o 
  -2   5   3        5.24        4.45      0.15 o 
  -1   5   3        0.26        0.61      0.17 o 
   0   5   3      570.03      548.25      6.73 o 
   1   5   3        7.38        5.67      0.35 o 
   2   5   3      253.27      216.11      3.91 o 
   3   5   3      391.66      452.46      2.12 o 
   4   5   3       26.67       15.90      1.18 o 
   5   5   3       17.31       15.87      0.63 o 
   6   5   3       13.65       16.32      0.64 o 
   7   5   3       21.77       25.10      1.30 o 
   8   5   3       24.61       29.34      0.97 o 
   9   5   3        2.16        3.65      0.47 o 
  10   5   3        0.07        0.65      0.29 o 
  11   5   3       20.37       19.90      1.02 o 
  12   5   3       14.35       16.88      1.33 o 
  13   5   3       23.30       24.35      1.34 o 
  14   5   3        1.47        1.76      0.62 o 
 -15   6   3        0.50        0.79      0.40 o 
 -14   6   3        0.15        1.08      0.78 o 
 -13   6   3        0.17        0.26      0.54 o 
 -12   6   3        1.14        0.86      0.36 o 
 -11   6   3       32.03       31.57      1.43 o 
 -10   6   3        7.15        6.31      1.32 o 
  -9   6   3      197.45      203.70      8.29 o 
  -8   6   3        7.90        5.65      1.00 o 
  -7   6   3       70.50       71.47      2.38 o 
  -6   6   3       12.25       12.16      1.27 o 
  -5   6   3      180.95      164.10      3.82 o 
  -4   6   3      929.69      997.88     18.11 o 
  -3   6   3     1099.45     1150.35     14.98 o 
  -2   6   3      858.10      952.86      5.44 o 
  -1   6   3      469.86      521.68      7.58 o 
   0   6   3      137.94      126.63      1.77 o 
   1   6   3      235.32      209.09      5.15 o 
   2   6   3     1678.67     1440.65    177.89 o 
   4   6   3        0.68        2.69      0.47 o 
   5   6   3       85.24       73.94      2.93 o 
   6   6   3      131.67      126.94      1.81 o 
   7   6   3       28.51       28.34      1.72 o 
   8   6   3        1.90        1.97      0.41 o 
   9   6   3        0.78        1.48      0.79 o 
  10   6   3        0.93        1.15      0.46 o 
  11   6   3       14.19       14.86      1.11 o 
  12   6   3        0.22        0.82      0.26 o 
  13   6   3        7.36        6.04      0.90 o 
  14   6   3        4.25        3.88      1.18 o 
 -14   7   3       17.65       14.85      2.16 o 
 -13   7   3       21.88       21.98      1.37 o 
 -12   7   3        0.69        1.45      0.59 o 
 -11   7   3        1.86        2.37      0.99 o 
 -10   7   3       47.43       46.79      2.10 o 
  -9   7   3      130.90      129.10      3.20 o 
  -8   7   3        0.54        2.64      0.71 o 
  -7   7   3      291.85      323.16     10.92 o 
  -6   7   3      225.18      231.29      3.33 o 
  -5   7   3       80.42       75.73      1.98 o 
  -4   7   3       38.54       40.23      2.37 o 
  -3   7   3      806.04      851.77     13.18 o 
  -2   7   3       11.23        9.92      0.78 o 
  -1   7   3        0.49        0.63      0.17 o 
   0   7   3      326.71      347.16      2.14 o 
   1   7   3       19.84       28.75      0.72 o 
   2   7   3      890.07      981.18      6.65 o 
   3   7   3      283.41      337.80      2.57 o 
   4   7   3       12.06       15.68      1.00 o 
   5   7   3       91.01      107.17      1.58 o 
   6   7   3      106.12      103.80      1.98 o 
   7   7   3        3.07        2.57      0.62 o 
   8   7   3      170.18      163.07      3.25 o 
   9   7   3        2.68        2.30      0.39 o 
  10   7   3       38.06       39.54      1.47 o 
  11   7   3       22.22       22.03      2.07 o 
  12   7   3        2.80        3.29      1.16 o 
  13   7   3        1.03        1.40      0.63 o 
 -14   8   3        9.79        9.51      3.30 o 
 -13   8   3        0.03        0.65      0.38 o 
 -12   8   3        6.17        7.38      1.01 o 
 -11   8   3       37.17       40.63      1.37 o 
 -10   8   3        0.02        1.36      0.60 o 
  -9   8   3       78.26       76.72      2.34 o 
  -8   8   3       81.90       84.70      2.73 o 
  -7   8   3        0.01        0.04      0.58 o 
  -6   8   3       13.37       13.65      0.63 o 
  -5   8   3      134.34      139.16      3.52 o 
  -4   8   3       57.54       60.37      1.75 o 
  -3   8   3      220.22      199.58      2.72 o 
  -2   8   3       28.04       28.50      0.83 o 
  -1   8   3      100.55      105.09      2.66 o 
   0   8   3      139.64      136.52      1.59 o 
   1   8   3      402.35      417.81      3.86 o 
   2   8   3       47.90       38.42      1.37 o 
   3   8   3        8.05        5.54      0.65 o 
   4   8   3      235.65      244.62      3.35 o 
   5   8   3      278.37      315.47      1.93 o 
   6   8   3       45.03       49.95      1.20 o 
   7   8   3       44.90       47.35      1.29 o 
   8   8   3       53.89       51.28      2.07 o 
   9   8   3       12.90       11.49      0.85 o 
  10   8   3        1.46        3.48      1.03 o 
  11   8   3        0.58        3.30      1.30 o 
  12   8   3       32.69       32.34      1.64 o 
  13   8   3        1.35        2.95      0.80 o 
 -13   9   3       24.36       27.55      1.60 o 
 -12   9   3       16.36       13.73      1.03 o 
 -11   9   3        2.34        2.09      0.57 o 
 -10   9   3       36.23       36.30      1.70 o 
  -9   9   3       73.48       84.10      1.87 o 
  -8   9   3      167.80      177.50      4.37 o 
  -7   9   3       92.26      104.48      2.92 o 
  -6   9   3      205.06      206.35      5.58 o 
  -5   9   3      282.64      286.37      3.10 o 
  -4   9   3        0.08        1.52      0.37 o 
  -3   9   3       25.61       18.90      1.02 o 
  -2   9   3      281.04      239.68      7.93 o 
  -1   9   3       22.16       26.11      2.37 o 
   0   9   3       35.42       31.71      1.16 o 
   1   9   3       92.31       94.25      1.63 o 
   2   9   3       33.00       35.34      1.23 o 
   3   9   3      892.99      858.34     13.75 o 
   4   9   3      554.61      578.46      4.65 o 
   5   9   3       32.64       35.82      0.98 o 
   6   9   3      180.04      170.89      3.49 o 
   7   9   3       40.70       43.00      1.93 o 
   8   9   3       77.34       73.85      2.25 o 
   9   9   3       17.85       17.62      1.09 o 
  10   9   3       25.91       26.84      1.20 o 
  11   9   3        1.06        1.96      1.05 o 
  12   9   3        1.55        1.27      0.57 o 
 -13  10   3        0.17        1.50      0.51 o 
 -12  10   3       11.75       10.01      0.99 o 
 -11  10   3        3.50        2.56      1.56 o 
 -10  10   3       33.94       41.67      2.69 o 
  -9  10   3       69.70       76.88      2.34 o 
  -8  10   3       93.40       96.97      5.73 o 
  -7  10   3       83.38       62.59     11.15 o 
  -6  10   3      146.03      147.37      5.35 o 
  -5  10   3       41.17       42.83      1.78 o 
  -4  10   3      508.78      458.83      4.20 o 
  -3  10   3       17.82       19.94      1.41 o 
  -2  10   3      199.98      198.45      2.53 o 
  -1  10   3      704.37      709.16     11.24 o 
   0  10   3        9.99        9.28      1.00 o 
   1  10   3       83.61       74.19      1.86 o 
   2  10   3      687.23      693.71      8.30 o 
   3  10   3      647.10      649.86      8.59 o 
   4  10   3       48.64       57.93      2.17 o 
   5  10   3     1046.74     1138.47     23.96 o 
   6  10   3      100.87       98.93      1.56 o 
   7  10   3        8.63        8.90      0.74 o 
   8  10   3      167.13      175.45      4.84 o 
   9  10   3        7.76        4.59      1.23 o 
  10  10   3       23.15       22.88      1.24 o 
  11  10   3        0.93        1.13      0.49 o 
  12  10   3        7.61        8.17      1.86 o 
 -12  11   3        3.92        3.00      1.91 o 
 -11  11   3        8.05        6.05      1.40 o 
 -10  11   3       79.94       85.98      3.35 o 
  -9  11   3        0.23        1.97      0.79 o 
  -8  11   3       29.05       29.18      1.54 o 
  -7  11   3       45.35       42.75      2.05 o 
  -6  11   3        0.01        1.63      0.48 o 
  -5  11   3      181.02      188.23      2.97 o 
  -4  11   3       22.54       23.51      1.15 o 
  -3  11   3      425.04      434.48     11.29 o 
  -2  11   3       20.47       21.07      0.81 o 
  -1  11   3      627.27      680.98     12.70 o 
   0  11   3      243.32      276.03      8.43 o 
   1  11   3      352.69      354.79      6.93 o 
   2  11   3      458.77      485.55      5.98 o 
   3  11   3       54.29       58.86      2.54 o 
   4  11   3       94.26       87.16      2.13 o 
   5  11   3      270.36      288.75      3.83 o 
   6  11   3        0.00        0.76      0.36 o 
   7  11   3       16.98       14.97      0.90 o 
   8  11   3        2.26        2.69      0.51 o 
   9  11   3       21.62       21.53      1.10 o 
  10  11   3        7.15        7.70      1.12 o 
  11  11   3        2.21        0.99      1.64 o 
 -12  12   3        1.76        1.02      0.82 o 
 -11  12   3        5.24        4.27      0.77 o 
 -10  12   3       18.73       24.36      2.76 o 
  -9  12   3        5.43        5.06      0.81 o 
  -8  12   3       25.48       28.61      1.46 o 
  -7  12   3        2.71        2.11      0.70 o 
  -6  12   3       14.22       14.09      0.83 o 
  -5  12   3       13.34       11.15      0.74 o 
  -4  12   3        2.19        2.64      0.47 o 
  -3  12   3       10.96        8.39      0.77 o 
  -2  12   3        6.15        6.06      0.58 o 
  -1  12   3        5.35        5.62      0.73 o 
   0  12   3        9.42       10.40      0.60 o 
   1  12   3       45.95       53.07      1.55 o 
   2  12   3       21.31       18.49      1.01 o 
   3  12   3       72.57       64.81      1.50 o 
   4  12   3       18.61       18.13      0.84 o 
   5  12   3       61.85       62.34      1.45 o 
   6  12   3        0.92        1.10      0.30 o 
   7  12   3        2.71        1.80      0.71 o 
   8  12   3        2.88        1.60      0.43 o 
   9  12   3       10.30        6.78      1.68 o 
  10  12   3        1.01        1.99      0.91 o 
  11  12   3        5.94        4.20      0.88 o 
 -11  13   3        0.43        2.74      0.72 o 
 -10  13   3        1.68        1.97      1.21 o 
  -9  13   3        0.00        1.26      0.50 o 
  -8  13   3        1.37        1.94      0.62 o 
  -7  13   3        0.13        1.72      0.63 o 
  -6  13   3       91.39       89.34      2.64 o 
  -5  13   3        1.08        2.50      0.42 o 
  -4  13   3       43.25       33.88      1.52 o 
  -3  13   3       57.84       57.64      2.12 o 
  -2  13   3        4.97        2.93      0.56 o 
  -1  13   3       90.12       73.64      1.21 o 
   0  13   3        3.21        3.52      0.66 o 
   1  13   3       27.55       23.26      1.09 o 
   2  13   3        1.58        2.55      0.59 o 
   3  13   3       52.58       52.94      2.10 o 
   4  13   3       42.15       43.28      1.50 o 
   5  13   3       67.20       73.34      1.39 o 
   6  13   3       23.84       29.45      0.92 o 
   7  13   3        0.90        1.02      0.35 o 
   8  13   3        0.34        0.65      0.50 o 
   9  13   3       17.93       19.87      1.08 o 
  10  13   3        0.42        0.84      0.38 o 
 -10  14   3        0.49        0.96      0.43 o 
  -9  14   3        1.59        2.39      1.33 o 
  -8  14   3        0.01        0.63      0.44 o 
  -7  14   3        9.18        7.20      3.63 o 
  -6  14   3        6.66        4.41      0.80 o 
  -5  14   3       13.89       13.44      1.02 o 
  -4  14   3        1.42        1.93      0.37 o 
  -3  14   3        0.00        0.68      0.61 o 
  -2  14   3        3.52        3.54      0.67 o 
  -1  14   3        7.42        4.62      0.81 o 
   0  14   3        8.11        7.62      0.64 o 
   1  14   3       69.95       75.88      2.16 o 
   2  14   3        2.23        2.15      0.60 o 
   3  14   3       50.78       62.94      1.63 o 
   4  14   3        0.31        1.39      0.34 o 
   5  14   3       12.37       11.25      1.02 o 
   6  14   3        2.44        2.00      0.43 o 
   7  14   3        0.01        1.15      0.38 o 
   8  14   3       12.57       11.13      0.69 o 
   9  14   3        8.47        6.46      1.05 o 
  -9  15   3        7.08        5.72      0.68 o 
  -8  15   3        2.12        3.23      1.04 o 
  -7  15   3        3.67        2.57      0.97 o 
  -6  15   3       40.61       39.59      2.82 o 
  -5  15   3        0.03        1.39      0.57 o 
  -4  15   3        0.97        1.87      0.33 o 
  -3  15   3        8.58        6.77      0.57 o 
  -2  15   3        1.97        1.74      0.37 o 
  -1  15   3        2.13        2.51      0.61 o 
   0  15   3       26.06       27.22      1.18 o 
   1  15   3        3.73        3.78      0.61 o 
   2  15   3       27.77       28.97      1.00 o 
   3  15   3        8.19        9.05      0.70 o 
   4  15   3        1.78        0.82      0.52 o 
   5  15   3        5.18        6.97      0.79 o 
   6  15   3        0.06        1.93      0.42 o 
   7  15   3        2.45        2.41      0.51 o 
   8  15   3        6.14        2.99      1.29 o 
  -7  16   3        0.74        1.30      0.58 o 
  -6  16   3        1.32        2.01      0.65 o 
  -5  16   3        4.36        3.80      0.63 o 
  -4  16   3        0.33        2.05      1.31 o 
  -3  16   3        6.17        6.12      1.11 o 
  -2  16   3        3.45        3.13      0.60 o 
  -1  16   3        0.06        1.31      0.33 o 
   0  16   3        1.28        0.85      0.46 o 
   1  16   3       11.59       10.63      0.87 o 
   2  16   3        0.12        0.99      0.28 o 
   3  16   3        4.83        3.19      0.48 o 
   4  16   3        3.43        2.82      0.66 o 
   5  16   3        1.10        1.53      0.44 o 
   6  16   3        4.22        5.25      0.73 o 
  -5  17   3        0.40        0.37      0.43 o 
  -4  17   3        0.07        1.45      0.76 o 
  -3  17   3        0.09        1.44      1.18 o 
  -2  17   3        0.13        1.45      0.34 o 
  -1  17   3        1.48        3.59      0.81 o 
   0  17   3       28.77       34.19      1.64 o 
   1  17   3        0.46        2.64      0.53 o 
   2  17   3       12.26       14.76      1.25 o 
   3  17   3        7.35        4.73      0.84 o 
   4  17   3        4.12        3.66      0.60 o 
  -1  18   3        4.50        5.10      0.69 o 
   0  18   3        2.49        2.78      0.51 o 
 -11   0   4        1.84        1.05      0.34 o 
 -10   0   4      215.78      213.04      2.56 o 
  -9   0   4      348.03      375.36      9.42 o 
  -8   0   4     1363.78     1386.51    106.69 o 
  -7   0   4        4.99        6.52      0.64 o 
  -6   0   4       33.71       33.02      0.57 o 
  -5   0   4     4797.48     5024.33    248.01 o 
  -4   0   4     5689.92     6163.54    304.08 o 
  -3   0   4        0.21        0.43      0.16 o 
  -2   0   4     1262.14     1388.90      3.36 o 
  -1   0   4     2256.42     2444.09      4.60 o 
   0   0   4      122.93      107.12      2.55 o 
   2   0   4        1.31        2.58      0.56 o 
   4   0   4       82.83       70.91      1.80 o 
   5   0   4      179.50      159.16      3.45 o 
   6   0   4      995.89     1021.21     15.09 o 
   7   0   4      245.90      253.80     25.19 o 
   8   0   4     1062.74     1150.06     11.39 o 
   9   0   4      907.48      993.78     21.06 o 
  11   0   4      124.61      128.82      3.36 o 
  12   0   4      315.01      331.30     11.67 o 
  13   0   4        0.29        1.30      0.50 o 
  14   0   4        6.83        2.61      0.90 o 
 -12   1   4       84.14       87.68      2.27 o 
 -11   1   4        3.23        2.92      0.46 o 
 -10   1   4      285.09      297.71      8.72 o 
  -9   1   4      291.87      298.10      4.58 o 
  -8   1   4        3.51        2.27      0.27 o 
  -7   1   4      894.83      919.67     11.76 o 
  -6   1   4      558.62      533.24      4.86 o 
  -5   1   4       87.85       80.02      1.63 o 
  -4   1   4       19.84       18.98      0.50 o 
  -3   1   4      230.79      226.80      2.68 o 
  -2   1   4      173.28      188.83      2.15 o 
  -1   1   4       67.76       57.40      0.88 o 
   0   1   4      651.08      650.06      3.73 o 
   1   1   4      732.49      803.45      9.50 o 
   2   1   4       32.42       34.03      0.67 o 
   3   1   4      108.69       94.05      1.88 o 
   4   1   4     1760.54     1922.19      8.91 o 
   5   1   4      216.40      195.74      2.06 o 
   6   1   4       64.43       60.91      1.22 o 
   7   1   4      100.00       94.13      2.65 o 
   8   1   4       13.80       10.97      0.60 o 
   9   1   4       10.05        8.56      0.57 o 
  10   1   4      113.36      127.61      2.48 o 
  11   1   4       33.53       32.06      1.25 o 
  12   1   4        3.54        2.90      0.40 o 
  13   1   4       14.42       11.82      0.72 o 
  14   1   4        5.77        3.16      0.69 o 
 -13   2   4        0.48        1.61      0.46 o 
 -12   2   4      110.61      118.87      3.14 o 
 -11   2   4       67.66       64.59      1.89 o 
 -10   2   4        6.70        4.51      1.01 o 
  -9   2   4      149.57      158.88      2.74 o 
  -8   2   4        0.03        0.32      0.18 o 
  -7   2   4      755.67      812.71      9.26 o 
  -6   2   4      343.78      389.65      6.05 o 
  -5   2   4      712.76      730.82      8.95 o 
  -4   2   4       11.33       16.44      0.41 o 
  -3   2   4      746.34      829.36      6.64 o 
  -2   2   4      238.47      250.01      2.26 o 
  -1   2   4     1150.51     1248.29     16.10 o 
   0   2   4     2250.26     2180.92      5.99 o 
   1   2   4      752.29      669.48      8.63 o 
   2   2   4        2.44        1.86      0.15 o 
   3   2   4      529.07      506.05      3.18 o 
   4   2   4      303.87      307.26      4.22 o 
   5   2   4      818.04      817.70      4.64 o 
   6   2   4      300.35      279.89      2.82 o 
   7   2   4      232.59      230.88      3.18 o 
   8   2   4      116.97       94.27      1.95 o 
   9   2   4      140.96      143.09      2.34 o 
  10   2   4       20.68       26.57      1.04 o 
  11   2   4       22.45       18.78      0.93 o 
  12   2   4        0.68        1.08      0.30 o 
  13   2   4       34.87       33.21      1.61 o 
  14   2   4        8.07        6.43      0.71 o 
 -13   3   4        2.26        3.12      0.62 o 
 -12   3   4        0.03        0.20      0.25 o 
 -11   3   4        0.24        0.42      0.29 o 
 -10   3   4        6.18        3.69      0.59 o 
  -9   3   4        5.87        3.16      1.22 o 
  -8   3   4        1.74        1.13      0.70 o 
  -7   3   4       39.63       41.68      1.17 o 
  -6   3   4       25.65       18.71      0.98 o 
  -5   3   4       83.42       71.27      1.34 o 
  -4   3   4      315.03      364.05     14.68 o 
  -3   3   4      738.52      810.89      6.51 o 
  -2   3   4      194.16      195.65      2.00 o 
  -1   3   4     4703.85     4993.79    174.31 o 
   0   3   4      221.02      231.95      2.18 o 
   1   3   4       38.16       33.84      0.77 o 
   2   3   4      234.49      231.58      5.73 o 
   3   3   4     1687.51     1879.37     16.88 o 
   4   3   4       69.01       70.32      4.92 o 
   5   3   4        1.09        1.80      0.29 o 
   6   3   4      154.02      158.60      1.38 o 
   7   3   4       12.48       13.38      0.58 o 
   8   3   4        0.01        1.22      0.36 o 
   9   3   4        5.14        4.13      0.65 o 
  10   3   4       24.23       22.94      1.14 o 
  11   3   4       39.97       44.25      2.10 o 
  12   3   4        6.04        6.94      1.29 o 
  13   3   4        1.48        0.81      0.76 o 
  14   3   4        0.25        1.09      0.35 o 
 -14   4   4        1.35        0.38      0.40 o 
 -13   4   4        0.10        1.23      0.65 o 
 -12   4   4       10.30        8.66      1.23 o 
 -11   4   4        8.14        9.60      0.90 o 
 -10   4   4        2.31        1.76      0.59 o 
  -9   4   4      102.00      113.66      3.54 o 
  -8   4   4        9.61       10.37      0.73 o 
  -7   4   4        0.25        0.45      0.11 o 
  -6   4   4       26.75       31.74      1.55 o 
  -5   4   4       96.45      103.00      1.58 o 
  -4   4   4        3.38        4.42      0.36 o 
  -3   4   4      565.66      602.91      4.78 o 
  -2   4   4       17.71       12.90      0.25 o 
   0   4   4       23.58       24.20      0.65 o 
   1   4   4      393.14      261.90     23.46 o 
   2   4   4     2773.14     3006.99     22.19 o 
   3   4   4       64.38       73.00      1.70 o 
   4   4   4       15.87        9.10      1.09 o 
   5   4   4      586.03      646.16      8.69 o 
   6   4   4       48.98       51.25      1.26 o 
   7   4   4       80.86       80.64      1.59 o 
   8   4   4       31.76       35.82      0.84 o 
   9   4   4       18.46       14.88      0.69 o 
  10   4   4        6.14        5.20      0.47 o 
  11   4   4        0.02        1.47      0.75 o 
  12   4   4        5.78        4.41      0.92 o 
  13   4   4        0.11        1.44      0.55 o 
  14   4   4        1.05        1.73      0.49 o 
 -14   5   4        3.60        2.72      0.96 o 
 -13   5   4        0.31        1.18      0.54 o 
 -12   5   4        0.26        1.22      1.28 o 
 -11   5   4        1.24        1.92      0.75 o 
 -10   5   4        2.74        1.49      1.09 o 
  -9   5   4       75.82       68.60      1.84 o 
  -8   5   4        6.98        4.60      0.65 o 
  -7   5   4       64.26       72.99      2.42 o 
  -6   5   4      283.41      263.12      3.67 o 
  -5   5   4       42.10       42.52      0.91 o 
  -4   5   4      560.49      565.01     12.11 o 
  -3   5   4       70.02       68.50      0.92 o 
  -2   5   4      153.77      177.73      2.16 o 
  -1   5   4     1162.35     1215.03     21.21 o 
   0   5   4       65.31       63.34      1.33 o 
   1   5   4       69.89       56.96      1.17 o 
   2   5   4      363.30      390.75      3.13 o 
   3   5   4      204.50      166.98      3.47 o 
   4   5   4       19.15       21.82      0.57 o 
   5   5   4        0.47        1.33      0.43 o 
   6   5   4        0.01        0.94      0.32 o 
   7   5   4       11.75        9.54      0.51 o 
   8   5   4       77.80       83.03      1.87 o 
   9   5   4       36.56       34.02      1.01 o 
  10   5   4       53.35       54.94      3.51 o 
  11   5   4        0.09        0.62      0.25 o 
  12   5   4        8.76        8.91      1.04 o 
  13   5   4        3.72        3.98      0.65 o 
 -14   6   4        0.04        1.41      1.24 o 
 -13   6   4        0.32        2.23      0.60 o 
 -12   6   4       20.97       22.74      1.83 o 
 -11   6   4        6.74        5.52      0.74 o 
 -10   6   4       25.10       22.05      1.64 o 
  -9   6   4       61.35       76.75      2.45 o 
  -8   6   4       14.43       19.30      1.00 o 
  -7   6   4        0.00        1.39      0.75 o 
  -6   6   4       36.72       34.43      2.34 o 
  -5   6   4       81.19       63.83      1.78 o 
  -4   6   4        3.39        1.29      0.26 o 
  -3   6   4      255.70      213.07      3.81 o 
  -2   6   4       48.36       53.71      0.76 o 
  -1   6   4        0.51        0.96      0.20 o 
   0   6   4       24.72       28.93      1.23 o 
   1   6   4        0.48        2.77      0.34 o 
   2   6   4       87.49       74.75      1.25 o 
   3   6   4       32.02       27.57      0.78 o 
   4   6   4      337.31      328.00      3.35 o 
   5   6   4       21.41       22.00      0.71 o 
   6   6   4       47.16       41.36      2.28 o 
   7   6   4       21.62       25.20      0.86 o 
   8   6   4      118.71      118.87      1.98 o 
   9   6   4        3.16        2.93      0.39 o 
  10   6   4        2.14        1.92      0.65 o 
  11   6   4       18.62       23.28      1.09 o 
  12   6   4       17.70       20.01      1.58 o 
  13   6   4        2.82        1.92      0.45 o 
 -14   7   4        0.04        1.10      0.39 o 
 -13   7   4        0.94        2.81      0.82 o 
 -12   7   4        5.39        4.49      0.72 o 
 -11   7   4       10.06        9.42      0.90 o 
 -10   7   4        8.07        4.10      1.71 o 
  -9   7   4       87.12       91.03      2.69 o 
  -8   7   4        4.83        3.80      0.82 o 
  -7   7   4       15.24       18.46      1.08 o 
  -6   7   4      215.12      205.78      2.83 o 
  -5   7   4       60.00       61.15      1.50 o 
  -4   7   4       47.86       43.16      1.80 o 
  -3   7   4        4.56        2.98      0.26 o 
  -2   7   4        3.87        1.88      0.34 o 
  -1   7   4      711.54      689.66      4.12 o 
   0   7   4       32.90       34.84      0.91 o 
   1   7   4      222.78      245.41      3.02 o 
   2   7   4      515.22      528.34      3.88 o 
   3   7   4      510.84      537.85      4.85 o 
   4   7   4        5.56        7.21      0.69 o 
   5   7   4        6.95        7.65      0.71 o 
   6   7   4       25.32       32.17      0.86 o 
   7   7   4        2.67        2.58      0.68 o 
   8   7   4       31.64       32.32      1.11 o 
   9   7   4        3.76        2.72      0.51 o 
  10   7   4       35.13       35.23      1.49 o 
  11   7   4        5.45        4.00      0.55 o 
  12   7   4        0.67        1.62      1.18 o 
  13   7   4        1.60        1.32      0.51 o 
 -14   8   4        0.59        1.58      0.57 o 
 -13   8   4        1.06        1.71      0.54 o 
 -12   8   4        9.89        4.87      0.75 o 
 -11   8   4       12.43       11.31      1.09 o 
 -10   8   4      117.51      126.34      7.07 o 
  -9   8   4      106.51      117.20      2.73 o 
  -8   8   4       16.57       15.81      1.29 o 
  -7   8   4       83.36       80.77      2.68 o 
  -6   8   4      154.19      128.89      6.86 o 
  -5   8   4        2.73        4.32      0.65 o 
  -4   8   4      246.83      247.79      7.73 o 
  -3   8   4      267.74      243.52      8.93 o 
  -2   8   4      287.75      311.32      2.52 o 
  -1   8   4        7.25        5.47      0.37 o 
   0   8   4       88.60       84.31      1.86 o 
   1   8   4       94.05       94.14      2.25 o 
   2   8   4       36.14       42.99      1.33 o 
   3   8   4      921.26      953.44     17.38 o 
   4   8   4       23.41       20.95      0.90 o 
   5   8   4       10.49        7.84      1.39 o 
   6   8   4        2.84        1.92      0.54 o 
   7   8   4       73.76       63.02      2.08 o 
   8   8   4       59.82       57.58      1.82 o 
   9   8   4        0.25       -0.09      0.27 o 
  10   8   4        1.62        2.12      0.97 o 
  11   8   4        7.85        4.61      0.69 o 
  12   8   4       25.59       27.22      2.48 o 
 -13   9   4       17.40       16.99      1.12 o 
 -12   9   4        0.22        1.07      1.19 o 
 -11   9   4        7.66        4.96      1.11 o 
 -10   9   4       28.53       30.44      2.20 o 
  -9   9   4       56.12       55.93      1.75 o 
  -8   9   4      143.95      142.20      2.40 o 
  -7   9   4      214.23      238.67      7.03 o 
  -6   9   4       29.58       32.28      2.37 o 
  -5   9   4      275.71      270.21     18.64 o 
  -4   9   4      150.83      157.14      5.22 o 
  -3   9   4      133.11      141.27      2.62 o 
  -2   9   4      111.01      114.81      1.66 o 
  -1   9   4       42.97       39.25      1.13 o 
   0   9   4       18.42       17.35      1.00 o 
   1   9   4        4.29        2.12      0.82 o 
   2   9   4      587.41      601.94      6.96 o 
   3   9   4      135.53      146.43      2.79 o 
   4   9   4      316.87      338.67      4.96 o 
   5   9   4      145.11      141.27      2.50 o 
   6   9   4      216.97      217.56      4.60 o 
   7   9   4        0.14        2.25      0.41 o 
   8   9   4       79.42       77.65      2.32 o 
   9   9   4       72.05       76.69      1.87 o 
  10   9   4        9.79        9.52      1.02 o 
  11   9   4       18.41       17.61      0.81 o 
  12   9   4        1.64        0.89      0.38 o 
 -13  10   4        4.46        5.87      1.42 o 
 -12  10   4        0.46        1.13      0.54 o 
 -11  10   4       16.07       16.86      1.42 o 
 -10  10   4       16.99       16.27      1.63 o 
  -9  10   4       43.02       41.56      1.30 o 
  -8  10   4       49.08       54.67      2.70 o 
  -7  10   4      148.25      150.41      4.27 o 
  -6  10   4       44.68       47.81      1.82 o 
  -5  10   4        0.66        0.72      0.25 o 
  -4  10   4        0.33        0.66      0.20 o 
  -3  10   4       42.92       40.65      2.25 o 
  -2  10   4        0.47        1.30      0.33 o 
  -1  10   4       17.53       13.24      0.73 o 
   0  10   4        0.42        1.33      0.64 o 
   1  10   4       87.61       81.12      1.73 o 
   2  10   4      265.38      265.47      2.62 o 
   3  10   4        0.51        0.80      0.58 o 
   4  10   4       16.38       14.26      0.93 o 
   5  10   4       69.92       68.95      1.61 o 
   6  10   4      140.03      142.97      2.95 o 
   7  10   4       11.29        8.36      0.75 o 
   8  10   4        7.13        4.17      0.43 o 
   9  10   4       11.86       10.15      0.88 o 
  10  10   4        0.00        0.60      0.39 o 
  11  10   4        0.26        2.86      0.60 o 
 -12  11   4       24.75       27.62      1.58 o 
 -11  11   4        6.10        4.46      0.79 o 
 -10  11   4       13.70       15.34      2.04 o 
  -9  11   4        4.90        3.81      1.46 o 
  -8  11   4       12.46       10.89      1.12 o 
  -7  11   4        7.35        7.20      0.91 o 
  -6  11   4        4.33        3.39      0.87 o 
  -5  11   4       32.47       32.76      1.17 o 
  -4  11   4       70.21       69.67      1.69 o 
  -3  11   4      125.38      119.26      2.84 o 
  -2  11   4        3.01        9.09      1.59 o 
  -1  11   4      329.20      370.41      7.76 o 
   0  11   4     1175.78     1242.72     23.45 o 
   1  11   4      229.50      289.35     13.69 o 
   2  11   4      666.06      772.60     17.50 o 
   3  11   4      742.78      809.77     17.30 o 
   4  11   4        9.19        7.26      0.90 o 
   5  11   4        0.54        1.54      0.50 o 
   6  11   4       57.93       59.68      1.41 o 
   7  11   4       16.47       16.98      0.83 o 
   8  11   4        0.01        1.44      0.39 o 
   9  11   4        1.04        1.52      1.00 o 
  10  11   4        0.00        0.86      0.39 o 
  11  11   4        0.11        1.37      0.61 o 
 -11  12   4        0.43        1.10      0.63 o 
 -10  12   4        1.34        2.92      0.68 o 
  -9  12   4        4.71        5.60      2.02 o 
  -8  12   4        0.42        0.84      0.47 o 
  -7  12   4       34.69       35.89      1.77 o 
  -6  12   4       12.59       10.70      2.07 o 
  -5  12   4       59.47       64.75      2.51 o 
  -4  12   4       34.59       29.28      1.00 o 
  -3  12   4        0.31        0.85      0.89 o 
  -2  12   4       48.37       46.47      1.53 o 
  -1  12   4       41.03       33.74      1.13 o 
   0  12   4       14.31       10.36      0.59 o 
   1  12   4       79.18       79.15      1.88 o 
   2  12   4       82.25       73.26      1.80 o 
   3  12   4       35.78       37.20      1.35 o 
   4  12   4       36.30       37.65      1.25 o 
   5  12   4       47.70       48.59      1.08 o 
   6  12   4       18.43       17.05      1.08 o 
   7  12   4       46.98       49.65      1.40 o 
   8  12   4       24.59       24.94      1.89 o 
   9  12   4        5.08        4.96      0.85 o 
  10  12   4        6.93        6.00      0.81 o 
 -10  13   4       13.53        9.89      1.48 o 
  -9  13   4        1.93        3.04      0.73 o 
  -8  13   4        0.02        0.79      0.69 o 
  -7  13   4        1.49        1.81      1.46 o 
  -6  13   4       87.54       88.85      4.99 o 
  -5  13   4        2.58        2.88      1.09 o 
  -4  13   4       34.20       34.87      1.30 o 
  -3  13   4        0.18        1.51      0.72 o 
  -2  13   4        2.77        2.85      0.45 o 
  -1  13   4       23.05       23.61      0.93 o 
   0  13   4        4.74        4.66      0.55 o 
   1  13   4        3.47        2.59      0.45 o 
   2  13   4       21.71       22.88      0.89 o 
   3  13   4       32.47       32.15      1.73 o 
   4  13   4       59.91       55.28      1.16 o 
   5  13   4       10.77       10.64      0.80 o 
   6  13   4        0.06        1.12      0.33 o 
   7  13   4       11.27       12.91      1.04 o 
   8  13   4        0.05        0.63      0.27 o 
   9  13   4        4.05        2.01      0.48 o 
  -9  14   4        4.01        3.63      1.22 o 
  -8  14   4        0.49        1.14      0.71 o 
  -7  14   4        2.98        4.57      0.89 o 
  -6  14   4        1.94        1.58      0.60 o 
  -5  14   4        0.06        0.44      0.48 o 
  -4  14   4       23.51       20.29      1.47 o 
  -3  14   4        9.51       10.36      1.18 o 
  -2  14   4        2.08        3.23      0.50 o 
  -1  14   4       32.58       34.65      2.83 o 
   0  14   4        1.17        1.44      0.63 o 
   1  14   4        0.33        1.62      0.37 o 
   2  14   4        7.54        8.13      1.31 o 
   3  14   4        2.58        2.95      0.50 o 
   4  14   4        0.68        0.86      0.52 o 
   5  14   4        0.30        1.51      0.72 o 
   6  14   4        1.48        1.90      0.39 o 
   7  14   4        7.52        4.40      0.55 o 
   8  14   4       15.79       13.35      1.77 o 
  -8  15   4        1.40        0.83      1.11 o 
  -7  15   4       18.71       17.46      1.54 o 
  -6  15   4        0.97        1.31      0.48 o 
  -5  15   4        1.73        2.61      0.79 o 
  -4  15   4        0.98        2.16      1.37 o 
  -3  15   4        2.71        2.72      0.46 o 
  -2  15   4        0.58        0.89      0.25 o 
  -1  15   4       13.76       13.44      0.94 o 
   0  15   4       13.19       10.17      0.81 o 
   1  15   4        8.55        5.27      0.54 o 
   2  15   4        9.81        8.39      1.62 o 
   3  15   4        2.65        4.07      0.54 o 
   4  15   4        9.98       12.75      0.69 o 
   5  15   4        5.88        4.31      0.83 o 
   6  15   4        5.66        3.95      0.97 o 
   7  15   4        0.00        1.44      0.37 o 
  -7  16   4        0.35        1.41      0.66 o 
  -6  16   4        0.75        2.01      0.64 o 
  -5  16   4        0.65        2.58      0.77 o 
  -4  16   4        2.78        2.99      2.09 o 
  -3  16   4        0.70        0.93      0.54 o 
  -2  16   4        7.83        6.75      0.74 o 
  -1  16   4        3.04        1.73      0.55 o 
   0  16   4        1.78        1.49      0.31 o 
   1  16   4        2.13        4.43      0.98 o 
   2  16   4       22.31       24.45      1.30 o 
   3  16   4        4.30        3.61      0.52 o 
   4  16   4       10.68       10.89      0.62 o 
   5  16   4       51.44       58.87      3.79 o 
  -4  17   4       27.80       28.23      3.46 o 
  -3  17   4       13.19       16.93      1.74 o 
  -2  17   4        4.13        3.94      0.50 o 
  -1  17   4        1.38        1.33      0.32 o 
   0  17   4       31.71       34.05      1.44 o 
   1  17   4       22.83       26.12      1.07 o 
   2  17   4        4.21        3.92      0.54 o 
   3  17   4       10.21       11.56      0.61 o 
 -12   1   5       63.90       55.97      2.14 o 
 -11   1   5       10.68        9.91      0.69 o 
 -10   1   5       34.30       28.96      1.26 o 
  -9   1   5      193.45      192.34      4.28 o 
  -8   1   5       14.84       14.22      0.47 o 
  -7   1   5       63.56       69.52      1.75 o 
  -6   1   5       30.13       32.92      0.77 o 
  -5   1   5      241.71      246.44      3.72 o 
  -4   1   5      588.05      552.56      6.79 o 
  -3   1   5      172.68      242.16      3.88 o 
  -2   1   5        5.24        4.05      0.28 o 
  -1   1   5     2104.58     2084.73     24.28 o 
   0   1   5     1767.55     1816.15     49.09 o 
   2   1   5       60.24       62.47      1.07 o 
   3   1   5       76.76       74.46      1.23 o 
   4   1   5       60.24       74.86      1.26 o 
   5   1   5        4.47        1.89      0.32 o 
   6   1   5      403.41      425.57      5.62 o 
   7   1   5       30.11       27.33      1.21 o 
   8   1   5      309.97      311.34      2.88 o 
   9   1   5      133.65      143.10      1.87 o 
  10   1   5       74.18       80.32      1.71 o 
  11   1   5      114.42      119.67      2.53 o 
  12   1   5       42.81       43.55      1.29 o 
  13   1   5       14.23       14.30      1.49 o 
 -12   2   5        1.83        2.11      0.46 o 
 -11   2   5       79.08       77.71      1.47 o 
 -10   2   5        0.67        0.59      0.22 o 
  -9   2   5       20.31       19.84      0.61 o 
  -8   2   5      343.28      361.59      4.26 o 
  -7   2   5        9.21        6.40      0.38 o 
  -6   2   5       83.61       82.21      1.71 o 
  -5   2   5      832.09      916.10     11.36 o 
  -4   2   5        1.51        1.51      0.31 o 
  -3   2   5     1514.18     1534.37     14.14 o 
  -2   2   5       37.31       37.17      0.59 o 
  -1   2   5       25.42       23.45      0.54 o 
   0   2   5     1168.29     1188.98     11.04 o 
   1   2   5      151.37      157.06      1.97 o 
   2   2   5       84.54       91.93      1.25 o 
   3   2   5      769.84      859.70      9.00 o 
   4   2   5      520.19      505.45      3.32 o 
   5   2   5      172.54      188.22      2.55 o 
   6   2   5       63.26       75.12      3.45 o 
   7   2   5      192.43      180.29      1.33 o 
   8   2   5        0.43        0.65      0.37 o 
   9   2   5       11.92       11.89      0.64 o 
  10   2   5       27.94       30.08      1.05 o 
  11   2   5        7.31        5.70      1.17 o 
  12   2   5        3.50        3.18      0.49 o 
  13   2   5        2.46        1.94      0.69 o 
 -13   3   5        9.72        9.01      1.28 o 
 -12   3   5        2.52        1.47      0.38 o 
 -11   3   5        0.39        1.59      1.00 o 
 -10   3   5      136.74      164.92      3.67 o 
  -9   3   5       16.54       16.99      0.67 o 
  -8   3   5        5.81        3.64      0.41 o 
  -7   3   5      252.44      265.07      4.88 o 
  -6   3   5      128.84      137.36      1.11 o 
  -5   3   5       22.23       22.04      1.27 o 
  -4   3   5        2.34        1.49      0.20 o 
  -3   3   5      592.32      623.54      6.79 o 
  -2   3   5      189.01      188.03      2.09 o 
  -1   3   5        0.32        1.77      0.29 o 
   0   3   5       25.99       23.80      0.45 o 
   1   3   5     2168.89     2295.37     44.90 o 
   2   3   5       12.62       15.87      0.90 o 
   3   3   5        2.35        2.35      0.72 o 
   4   3   5      128.91      159.09      1.37 o 
   5   3   5       13.26       12.43      0.89 o 
   6   3   5        1.35        1.26      0.44 o 
   7   3   5      124.37      129.56      3.15 o 
   8   3   5        0.27        0.78      0.37 o 
   9   3   5       55.88       48.03      1.18 o 
  10   3   5        7.25        8.67      0.71 o 
  11   3   5        2.27        1.98      0.65 o 
  12   3   5        0.74        0.76      0.33 o 
  13   3   5        0.19        1.15      0.51 o 
 -13   4   5        0.10        0.42      0.54 o 
 -12   4   5        5.23        4.47      0.64 o 
 -11   4   5        0.24        1.29      0.97 o 
 -10   4   5        3.35        1.38      1.11 o 
  -9   4   5       26.37       25.94      1.66 o 
  -8   4   5        3.61        3.43      0.39 o 
  -7   4   5       71.17       79.16      3.52 o 
  -6   4   5        9.23        4.58      0.65 o 
  -5   4   5      371.99      386.70      6.63 o 
  -4   4   5      375.38      432.72      6.76 o 
  -3   4   5     2189.24     2376.27    116.02 o 
  -2   4   5       23.45       25.23      0.85 o 
  -1   4   5      158.26      151.71      2.81 o 
   0   4   5      907.84      976.12     14.67 o 
   1   4   5     1344.69     1494.52     16.74 o 
   2   4   5       20.79       15.27      0.91 o 
   3   4   5       27.14       27.56      1.26 o 
   4   4   5      580.93      645.55      4.68 o 
   5   4   5        3.42        1.10      0.54 o 
   6   4   5       64.81       48.57      1.05 o 
   7   4   5       17.39       18.43      0.72 o 
   8   4   5       36.12       29.96      1.37 o 
   9   4   5        0.09        1.29      0.49 o 
  10   4   5        0.65        1.81      0.59 o 
  11   4   5        2.95        2.84      0.38 o 
  12   4   5       30.52       30.99      1.59 o 
  13   4   5        0.01        1.91      0.96 o 
 -13   5   5        0.13        0.77      0.73 o 
 -12   5   5       24.14       27.40      1.00 o 
 -11   5   5        0.05        0.83      1.26 o 
 -10   5   5        1.41        1.51      0.51 o 
  -9   5   5        2.76        1.94      0.77 o 
  -8   5   5        0.07        1.31      0.57 o 
  -7   5   5       67.04       59.20      5.25 o 
  -6   5   5        6.02        6.66      0.57 o 
  -5   5   5      160.79      169.88      4.98 o 
  -4   5   5       55.84       52.65      0.92 o 
  -3   5   5       32.83       21.27      1.00 o 
  -2   5   5      122.15      140.50      2.79 o 
  -1   5   5        1.33        1.96      0.54 o 
   0   5   5      449.64      513.98      2.85 o 
   1   5   5       33.17       39.08      1.09 o 
   2   5   5      101.48      113.56      1.80 o 
   3   5   5      231.62      303.67      2.79 o 
   4   5   5        6.87        3.51      0.49 o 
   5   5   5        2.28        2.76      0.38 o 
   6   5   5        4.80        4.12      0.44 o 
   7   5   5       82.46       77.82      1.76 o 
   8   5   5        6.85        6.18      0.94 o 
   9   5   5        0.01        1.36      0.35 o 
  10   5   5        1.88        3.02      0.49 o 
  11   5   5        3.99        2.27      0.56 o 
  12   5   5        0.24        0.92      0.69 o 
  13   5   5        7.01        6.57      0.93 o 
 -14   6   5        4.66        1.95      0.57 o 
 -13   6   5       16.54       14.51      0.99 o 
 -12   6   5       51.37       50.82      1.86 o 
 -11   6   5       29.42       28.39      1.49 o 
 -10   6   5       51.77       57.99      3.51 o 
  -9   6   5       76.04       67.45      2.08 o 
  -8   6   5       28.30       28.81      1.82 o 
  -7   6   5      127.19      121.82      5.51 o 
  -6   6   5      133.41      118.41      5.11 o 
  -5   6   5        0.02        0.32      0.23 o 
  -4   6   5      535.44      551.31     12.87 o 
  -3   6   5      104.54       86.09      2.29 o 
  -2   6   5      168.04      160.27      1.33 o 
  -1   6   5       67.99       70.28      1.30 o 
   0   6   5       14.46       17.30      0.80 o 
   1   6   5      273.69      273.54      2.13 o 
   2   6   5        2.53        0.95      0.34 o 
   3   6   5       19.65       16.09      0.65 o 
   4   6   5      593.50      638.34      9.14 o 
   5   6   5       10.72       15.60      0.94 o 
   6   6   5       15.32       12.89      0.81 o 
   7   6   5       33.96       41.23      1.06 o 
   8   6   5        6.11        4.31      0.88 o 
   9   6   5       77.52       75.42      1.54 o 
  10   6   5        0.02        1.36      0.40 o 
  11   6   5       31.15       35.66      2.29 o 
  12   6   5        1.05        1.34      0.69 o 
  13   6   5        2.54        1.38      0.36 o 
 -14   7   5        4.49        2.34      0.63 o 
 -13   7   5        0.04        2.14      0.55 o 
 -12   7   5        7.77        6.51      0.92 o 
 -11   7   5        0.59        1.23      0.53 o 
 -10   7   5        5.43        4.65      1.29 o 
  -9   7   5       52.28       53.14      3.92 o 
  -8   7   5       23.54       27.21      2.16 o 
  -7   7   5      263.74      313.69     14.58 o 
  -6   7   5       18.15       17.78      0.99 o 
  -5   7   5      118.82      115.87      2.54 o 
  -4   7   5        5.21        3.95      0.29 o 
  -3   7   5       95.87      108.02      3.28 o 
  -2   7   5       10.67        6.63      0.43 o 
  -1   7   5       28.62       25.36      1.15 o 
   0   7   5        3.12        2.81      0.54 o 
   1   7   5       78.64       72.06      1.44 o 
   2   7   5       40.37       31.25      0.87 o 
   3   7   5      103.74      104.86      1.57 o 
   4   7   5       95.55       88.57      1.95 o 
   5   7   5      149.17      167.55      3.75 o 
   6   7   5      261.46      240.45      5.16 o 
   7   7   5        0.94        1.32      0.42 o 
   8   7   5        0.26        1.86      0.42 o 
   9   7   5       70.58       63.18      1.11 o 
  10   7   5       77.12       80.19      2.16 o 
  11   7   5        0.19        1.30      0.41 o 
  12   7   5       12.48        9.64      0.98 o 
 -13   8   5        0.00        1.46      0.53 o 
 -12   8   5        2.25        2.60      0.75 o 
 -11   8   5        2.24        1.51      0.82 o 
 -10   8   5        5.16        5.57      0.77 o 
  -9   8   5       16.07       18.32      1.36 o 
  -8   8   5      127.63      132.37     10.63 o 
  -7   8   5       19.27       17.13      0.98 o 
  -6   8   5        0.25        2.44      0.69 o 
  -5   8   5      108.56      111.68      4.37 o 
  -4   8   5        2.94        2.82      0.24 o 
  -3   8   5       11.86        9.96      0.37 o 
  -2   8   5       64.18       55.15      1.49 o 
  -1   8   5        1.64        1.11      0.45 o 
   0   8   5        2.66        2.54      0.87 o 
   1   8   5       86.48       76.80      1.82 o 
   2   8   5       11.01        8.45      0.87 o 
   3   8   5      110.07       97.60      1.92 o 
   4   8   5        5.11        2.92      0.68 o 
   5   8   5       10.82        5.62      0.51 o 
   6   8   5       25.83       26.23      1.90 o 
   7   8   5        6.95        7.65      0.57 o 
   8   8   5       31.88       27.09      0.95 o 
   9   8   5       19.78       18.34      1.12 o 
  10   8   5       10.05       10.10      1.11 o 
  11   8   5        1.18        1.77      0.45 o 
  12   8   5        6.55        3.68      0.58 o 
 -13   9   5       14.93       18.27      2.14 o 
 -12   9   5        1.99        1.41      0.43 o 
 -11   9   5       27.67       27.88      3.04 o 
 -10   9   5        3.32        3.01      1.23 o 
  -9   9   5        1.74        1.79      0.73 o 
  -8   9   5        8.99        3.89      0.76 o 
  -7   9   5        7.24        6.72      1.94 o 
  -6   9   5       17.78       18.85      1.09 o 
  -5   9   5       29.87       31.04      1.40 o 
  -4   9   5       38.45       37.07      1.38 o 
  -3   9   5      371.81      394.40      2.23 o 
  -2   9   5      215.86      250.02      4.74 o 
  -1   9   5      432.50      476.94      8.84 o 
   0   9   5     1060.31     1120.32      5.59 o 
   1   9   5        0.04        7.39      1.63 o 
   2   9   5       62.81       64.74      1.34 o 
   3   9   5      504.13      528.68     11.00 o 
   4   9   5      138.99      148.04      2.43 o 
   5   9   5      110.65      120.53      2.24 o 
   6   9   5       20.82       20.60      1.33 o 
   7   9   5        4.20        3.82      0.84 o 
   8   9   5        4.08        3.74      0.70 o 
   9   9   5        2.21        3.72      0.46 o 
  10   9   5        3.66        3.14      1.27 o 
  11   9   5        0.77        1.91      0.88 o 
 -12  10   5        2.35        2.60      0.79 o 
 -11  10   5        0.09        0.46      0.43 o 
 -10  10   5        7.75        6.69      2.39 o 
  -9  10   5        2.35        4.47      1.02 o 
  -8  10   5       95.90      101.54      2.91 o 
  -7  10   5       37.95       43.95      2.16 o 
  -6  10   5      148.92      147.61      1.93 o 
  -5  10   5       35.38       39.67      1.33 o 
  -4  10   5       93.65       93.78      2.88 o 
  -3  10   5      403.66      421.55      6.46 o 
  -2  10   5       26.51       28.61      0.92 o 
  -1  10   5        1.44        2.86      0.45 o 
   0  10   5      330.13      347.02      3.08 o 
   1  10   5       18.29       10.06      1.03 o 
   2  10   5       88.87       94.60      2.79 o 
   3  10   5       25.66       26.13      1.27 o 
   4  10   5      185.57      183.16      3.96 o 
   5  10   5       78.63       82.67      1.71 o 
   6  10   5       13.54        9.93      0.79 o 
   7  10   5        2.76        3.10      1.02 o 
   8  10   5        6.73        4.90      0.49 o 
   9  10   5        1.10        2.27      0.67 o 
  10  10   5       15.20       18.01      0.83 o 
  11  10   5        3.33        2.26      0.52 o 
 -12  11   5        2.21        2.61      0.69 o 
 -11  11   5        1.25        1.63      0.71 o 
 -10  11   5       24.87       28.32      1.82 o 
  -9  11   5        0.17        2.06      0.64 o 
  -8  11   5       10.90        8.02      0.89 o 
  -7  11   5        2.11        2.90      0.71 o 
  -6  11   5      115.70      119.60      4.04 o 
  -5  11   5      150.17      158.66      2.33 o 
  -4  11   5        0.00        4.28      0.74 o 
  -3  11   5      380.66      405.30      5.12 o 
  -2  11   5      263.81      268.52      4.19 o 
  -1  11   5        0.07        7.81      1.99 o 
   0  11   5      360.44      372.09      5.72 o 
   1  11   5      335.11      382.17      6.79 o 
   2  11   5      145.90      160.79      4.15 o 
   3  11   5       80.64       84.18      2.05 o 
   4  11   5       20.22       17.88      1.11 o 
   5  11   5        0.09        1.11      0.38 o 
   6  11   5        0.13        1.17      0.37 o 
   7  11   5       10.21        9.76      0.83 o 
   8  11   5        5.58        2.34      0.48 o 
   9  11   5       12.32       11.04      1.26 o 
  10  11   5        8.87        4.55      0.68 o 
 -11  12   5        0.03        1.18      1.12 o 
 -10  12   5        6.62        6.58      1.01 o 
  -9  12   5        8.93        9.61      1.46 o 
  -8  12   5       33.10       38.17      2.38 o 
  -7  12   5       20.89       22.87      2.01 o 
  -6  12   5       81.25       85.15      3.03 o 
  -5  12   5        0.07        0.56      0.52 o 
  -4  12   5        8.39        7.73      0.63 o 
  -3  12   5       77.17       75.26      1.12 o 
  -2  12   5       93.30       93.08      1.32 o 
  -1  12   5        0.21        5.12      1.84 o 
   0  12   5      354.49      396.89      6.32 o 
   1  12   5       23.58       20.77      0.85 o 
   2  12   5        2.73        1.60      0.43 o 
   3  12   5        6.28        4.74      0.50 o 
   4  12   5       66.31       63.18      1.12 o 
   5  12   5        7.41        6.33      1.10 o 
   6  12   5       31.75       29.29      1.40 o 
   7  12   5        3.44        3.58      0.67 o 
   8  12   5        0.03        0.66      0.54 o 
   9  12   5        0.64        2.07      0.82 o 
 -10  13   5        2.02        2.00      0.85 o 
  -9  13   5        4.95        4.27      0.83 o 
  -8  13   5        1.27        2.68      0.72 o 
  -7  13   5       13.71       10.93      2.32 o 
  -6  13   5       33.72       38.43      4.62 o 
  -5  13   5        6.61        4.26      0.94 o 
  -4  13   5        3.95        2.87      0.42 o 
  -3  13   5        0.07        1.10      0.39 o 
  -2  13   5        5.76        6.17      0.53 o 
  -1  13   5       61.89       62.66      2.21 o 
   0  13   5       58.77       65.24      3.57 o 
   1  13   5       96.34       98.10      4.15 o 
   2  13   5      100.31       97.75      1.86 o 
   3  13   5        9.65        9.52      1.64 o 
   4  13   5       35.56       34.99      1.02 o 
   5  13   5       71.39       72.36      1.86 o 
   6  13   5        1.88        1.18      0.47 o 
   7  13   5        5.42        3.85      0.56 o 
   8  13   5        1.09        1.60      0.54 o 
  -9  14   5        0.99        1.36      0.56 o 
  -8  14   5       23.69       24.92      1.74 o 
  -7  14   5        9.18       11.11      3.12 o 
  -6  14   5        9.90        7.71      1.73 o 
  -5  14   5        3.98        3.70      1.12 o 
  -4  14   5       10.60        9.93      0.88 o 
  -3  14   5        3.75        3.80      0.77 o 
  -2  14   5       22.38       27.67      1.21 o 
  -1  14   5        3.98        3.28      0.70 o 
   0  14   5        7.97        6.66      0.71 o 
   1  14   5        9.11        6.28      1.06 o 
   2  14   5        0.57        1.20      0.35 o 
   3  14   5       12.98       10.01      1.09 o 
   4  14   5       16.11       17.19      1.12 o 
   5  14   5       15.41       13.67      0.90 o 
   6  14   5       23.54       25.92      1.48 o 
   7  14   5        9.47       10.12      1.13 o 
  -8  15   5        1.20        1.88      0.52 o 
  -7  15   5        4.10        3.26      0.90 o 
  -6  15   5        0.01        0.51      0.58 o 
  -5  15   5        1.47        2.30      0.69 o 
  -4  15   5       12.62       11.65      1.61 o 
  -3  15   5        0.19        1.84      0.76 o 
  -2  15   5        3.94        3.32      0.55 o 
  -1  15   5       27.33       28.29      1.13 o 
   0  15   5       13.25       13.23      1.18 o 
   1  15   5       22.75       27.56      1.57 o 
   2  15   5       16.37       21.30      1.02 o 
   3  15   5        0.83        2.25      0.51 o 
   4  15   5        3.56        3.79      0.57 o 
   5  15   5        1.31        0.81      0.31 o 
   6  15   5        3.02        1.83      1.13 o 
  -6  16   5       11.03       12.41      0.99 o 
  -5  16   5        0.04        1.20      0.59 o 
  -4  16   5        0.08        0.98      0.80 o 
  -3  16   5        0.15        0.50      1.04 o 
  -2  16   5       12.26       13.02      0.98 o 
  -1  16   5        1.06        1.82      0.37 o 
   0  16   5       18.40       19.14      0.98 o 
   1  16   5        1.83        2.58      0.43 o 
   2  16   5        6.87        7.28      1.03 o 
   3  16   5        0.42        2.05      0.44 o 
   4  16   5        0.69        1.07      0.27 o 
  -3  17   5        2.16        3.62      0.70 o 
  -2  17   5        1.50        3.21      0.90 o 
  -1  17   5       11.47       10.81      1.04 o 
   0  17   5       16.96       16.84      0.95 o 
   1  17   5        0.03        0.78      0.28 o 
 -11   0   6       96.94       94.01      2.28 o 
 -10   0   6        2.14        1.67      0.42 o 
  -8   0   6      860.24      951.22      9.34 o 
  -7   0   6      114.39      103.89      4.71 o 
  -6   0   6      208.15      227.83     10.24 o 
  -5   0   6      810.31      921.40      9.10 o 
  -4   0   6       39.75       40.24      2.10 o 
  -3   0   6      181.56      205.94      6.35 o 
  -2   0   6      666.43      640.40     20.74 o 
   0   0   6       23.21       24.91      1.19 o 
   1   0   6      186.63      206.66      8.53 o 
   2   0   6      406.55      368.14      4.45 o 
   3   0   6      352.78      301.34      3.30 o 
   4   0   6      290.46      241.60      2.77 o 
   5   0   6        5.61       11.20      1.50 o 
   6   0   6        1.96        2.43      1.04 o 
   7   0   6      448.97      451.25      5.73 o 
   8   0   6       67.87       86.08      3.06 o 
   9   0   6       44.52       42.31      2.32 o 
  10   0   6       40.02       46.34      1.63 o 
  11   0   6        1.28        1.96      0.82 o 
  12   0   6        1.18        1.81      0.50 o 
  13   0   6       25.90       27.49      1.50 o 
 -12   1   6       48.36       37.75      1.28 o 
 -11   1   6      150.22      148.52      2.45 o 
 -10   1   6       10.27        4.17      0.42 o 
  -9   1   6      125.27      136.51     12.29 o 
  -8   1   6       42.57       39.30      0.97 o 
  -7   1   6       16.71       22.66      0.76 o 
  -6   1   6        6.35        4.11      0.28 o 
  -5   1   6        7.48        8.46      0.40 o 
  -4   1   6       40.56       18.20      0.72 o 
  -3   1   6       40.40       34.74      1.01 o 
  -2   1   6        4.29        5.05      0.26 o 
  -1   1   6      110.34      127.06      1.82 o 
   0   1   6       28.40       24.60      0.61 o 
   1   1   6       88.40       94.87      1.52 o 
   2   1   6      287.89      278.30      3.48 o 
   3   1   6       99.43       89.41      1.72 o 
   4   1   6      205.60      204.74      2.20 o 
   5   1   6       51.10       44.43      1.29 o 
   6   1   6      592.27      570.40      3.19 o 
   7   1   6      594.73      641.88      7.69 o 
   8   1   6        1.28        1.12      0.60 o 
   9   1   6      145.56      137.16      1.82 o 
  10   1   6      244.12      255.74      3.89 o 
  11   1   6        4.79        5.29      1.17 o 
  12   1   6        2.18        1.28      0.38 o 
  13   1   6        2.73        0.57      0.66 o 
 -12   2   6        3.46        3.64      0.91 o 
 -11   2   6      153.02      157.20      3.94 o 
 -10   2   6       74.26       70.02      5.21 o 
  -9   2   6       45.42       39.13      1.04 o 
  -8   2   6      343.81      363.19      4.42 o 
  -7   2   6        2.01        1.32      0.27 o 
  -6   2   6      249.82      243.92      4.84 o 
  -4   2   6       56.78       62.38      0.90 o 
  -3   2   6        4.41        5.30      0.48 o 
  -2   2   6      980.65     1150.32      6.12 o 
  -1   2   6      807.87      849.76      9.98 o 
   0   2   6      782.23      851.37      8.27 o 
   1   2   6      866.12      923.43      7.33 o 
   2   2   6      405.36      387.64      5.99 o 
   3   2   6        4.57        5.76      0.46 o 
   4   2   6        1.39        2.65      0.32 o 
   5   2   6      363.75      330.19      4.44 o 
   6   2   6        0.90        1.60      0.41 o 
   7   2   6        0.67        1.35      0.41 o 
   8   2   6        2.00        1.82      0.47 o 
   9   2   6       77.73       84.34      3.21 o 
  10   2   6       15.72       14.86      1.18 o 
  11   2   6       13.44       14.15      0.97 o 
  12   2   6        0.46        1.62      0.40 o 
  13   2   6       45.45       44.51      2.26 o 
 -12   3   6        1.02        0.75      0.53 o 
 -11   3   6        7.12        6.40      0.90 o 
 -10   3   6        5.78        4.06      0.67 o 
  -9   3   6        8.69        6.65      2.27 o 
  -8   3   6       28.79       27.57      0.84 o 
  -7   3   6      187.95      206.16      3.05 o 
  -6   3   6       25.47       28.67      0.77 o 
  -5   3   6       73.33       73.26      1.21 o 
  -4   3   6       28.50       34.77      0.59 o 
  -3   3   6       65.60       56.93      0.77 o 
  -2   3   6       15.93       18.36      0.88 o 
  -1   3   6      568.57      642.34      6.39 o 
   0   3   6      238.78      240.62      1.52 o 
   1   3   6       33.04       28.38      0.68 o 
   2   3   6      205.50      218.42      1.79 o 
   3   3   6       10.19        7.47      0.59 o 
   4   3   6      107.38      102.60      3.15 o 
   5   3   6        2.66        1.94      0.36 o 
   6   3   6       10.72       12.29      0.60 o 
   7   3   6       18.04       17.01      0.90 o 
   8   3   6        1.53        3.27      1.03 o 
   9   3   6       86.02       87.42      2.24 o 
  10   3   6        8.68        9.90      0.89 o 
  11   3   6        0.02        1.85      0.37 o 
  12   3   6        2.23        2.11      0.49 o 
  13   3   6        3.23        4.45      0.99 o 
 -13   4   6        2.72        3.11      0.88 o 
 -12   4   6        9.58        7.46      1.02 o 
 -11   4   6        5.49        4.78      0.58 o 
 -10   4   6        1.51        0.95      0.39 o 
  -9   4   6        7.78       11.57      0.66 o 
  -8   4   6        9.94       12.44      1.04 o 
  -7   4   6        8.08        8.38      0.57 o 
  -6   4   6      199.07      206.97      3.02 o 
  -5   4   6       72.90       61.65      1.59 o 
  -4   4   6        9.49       11.10      0.56 o 
  -3   4   6      380.58      436.41      6.87 o 
  -2   4   6      102.61      119.69      2.11 o 
  -1   4   6       39.53       35.74      1.04 o 
   0   4   6      304.95      356.19      4.42 o 
   1   4   6        4.00        5.66      0.85 o 
   2   4   6        1.43        2.65      0.33 o 
   3   4   6       31.80       33.84      0.90 o 
   4   4   6       18.25       17.06      0.64 o 
   5   4   6        0.03        0.40      0.37 o 
   6   4   6       45.03       44.21      1.42 o 
   7   4   6       12.93        7.51      0.90 o 
   8   4   6       62.76       64.65      1.85 o 
   9   4   6        4.97        5.16      0.69 o 
  10   4   6        1.95        1.65      0.83 o 
  11   4   6        0.87        1.50      0.84 o 
  12   4   6        0.36        1.40      0.44 o 
 -13   5   6        1.27        1.75      0.82 o 
 -12   5   6        4.44        4.17      0.90 o 
 -11   5   6        6.58        2.72      0.66 o 
 -10   5   6       26.20       29.12      4.29 o 
  -9   5   6       35.10       37.02      1.27 o 
  -8   5   6      260.28      265.68      5.81 o 
  -7   5   6        1.34        0.70      0.39 o 
  -6   5   6       70.22       71.36      3.27 o 
  -5   5   6        3.13        4.32      0.47 o 
  -4   5   6        0.80        1.36      0.23 o 
  -3   5   6       25.54       19.91      0.59 o 
  -2   5   6      193.34      203.36      3.82 o 
  -1   5   6      775.03      827.10      7.61 o 
   0   5   6       79.70       94.02      3.71 o 
   1   5   6      353.63      382.60      4.01 o 
   2   5   6      463.13      470.49      5.00 o 
   3   5   6      159.52      156.46      2.45 o 
   4   5   6        1.57        0.65      0.42 o 
   5   5   6       25.36       20.46      1.40 o 
   6   5   6       32.78       45.22      1.17 o 
   7   5   6        0.38        1.04      0.47 o 
   8   5   6       37.86       40.64      1.37 o 
   9   5   6       17.79       14.49      0.71 o 
  10   5   6        6.61        5.45      0.51 o 
  11   5   6        0.07        0.42      0.37 o 
  12   5   6        5.72        4.48      0.59 o 
 -14   6   6        1.16       -0.09      0.35 o 
 -13   6   6        0.12        0.99      0.46 o 
 -12   6   6        3.30        3.34      1.47 o 
 -11   6   6        0.87        1.09      0.55 o 
 -10   6   6        0.67        1.83      0.61 o 
  -9   6   6        0.91        0.76      0.43 o 
  -8   6   6       51.81       51.16      3.93 o 
  -7   6   6        5.92        6.16      0.69 o 
  -6   6   6       57.92       65.35      3.57 o 
  -5   6   6       34.38       43.85      1.90 o 
  -4   6   6       14.68       12.40      0.79 o 
  -3   6   6       18.90       15.59      0.43 o 
  -2   6   6       19.03       16.54      0.62 o 
  -1   6   6        7.21        5.56      0.56 o 
   0   6   6        2.54        1.72      0.64 o 
   1   6   6        8.11        7.85      0.70 o 
   2   6   6        9.65        4.40      0.66 o 
   3   6   6      249.78      244.09      1.59 o 
   4   6   6       26.38       24.93      0.95 o 
   5   6   6       16.26       24.53      0.86 o 
   6   6   6       40.15       35.49      1.18 o 
   7   6   6      104.85       95.14      1.87 o 
   8   6   6       39.14       41.77      1.32 o 
   9   6   6       71.30       68.46      1.65 o 
  10   6   6       37.19       38.69      2.54 o 
  11   6   6        3.41        4.41      0.74 o 
  12   6   6        0.04        1.19      0.68 o 
 -14   7   6        0.14        0.15      0.37 o 
 -13   7   6        0.76        0.76      0.47 o 
 -12   7   6        0.39        0.32      0.79 o 
 -11   7   6       11.51       12.09      1.20 o 
 -10   7   6        0.79        1.44      1.11 o 
  -9   7   6      104.19      111.41      6.24 o 
  -8   7   6       16.10       14.01      1.78 o 
  -7   7   6        0.03        1.18      0.66 o 
  -6   7   6       38.17       36.53      0.93 o 
  -5   7   6       15.05       14.16      0.51 o 
  -4   7   6        1.79        1.54      0.34 o 
  -3   7   6       78.43       71.83      2.25 o 
  -2   7   6        0.07        0.73      0.17 o 
  -1   7   6      161.15      168.24      2.33 o 
   0   7   6      114.04      104.30      1.54 o 
   1   7   6        7.25        5.33      0.50 o 
   2   7   6      169.34      189.68      1.36 o 
   3   7   6       13.09       13.86      1.07 o 
   4   7   6        6.60        3.50      0.59 o 
   5   7   6      104.77      105.83      1.95 o 
   6   7   6       34.39       38.68      0.98 o 
   7   7   6        1.82        1.25      0.40 o 
   8   7   6       36.90       41.18      1.21 o 
   9   7   6        1.26        1.79      0.38 o 
  10   7   6       15.63       14.30      0.89 o 
  11   7   6        0.14        1.87      0.49 o 
  12   7   6        2.12        3.59      0.48 o 
 -13   8   6        2.37        1.65      0.70 o 
 -12   8   6        3.17        2.89      0.63 o 
 -11   8   6        0.33        0.73      0.42 o 
 -10   8   6        8.33        7.70      1.33 o 
  -9   8   6        1.61        3.33      0.92 o 
  -8   8   6       64.56       66.05      4.95 o 
  -7   8   6       56.05       45.18      1.55 o 
  -6   8   6       89.04       80.76      2.09 o 
  -5   8   6        0.40        1.05      0.51 o 
  -4   8   6      250.87      228.48      2.05 o 
  -3   8   6       26.06       29.60      0.94 o 
  -2   8   6        4.04        4.41      0.53 o 
  -1   8   6        8.84        7.33      0.54 o 
   0   8   6       17.47       16.81      0.73 o 
   1   8   6      107.20       98.93      1.94 o 
   2   8   6       17.91       17.80      1.59 o 
   3   8   6      478.39      471.44      4.78 o 
   4   8   6       56.04       46.99      2.55 o 
   5   8   6       17.68       19.04      0.87 o 
   6   8   6        4.41        3.49      0.49 o 
   7   8   6       41.13       37.29      1.21 o 
   8   8   6       27.84       30.71      1.50 o 
   9   8   6       15.07       15.08      1.44 o 
  10   8   6       16.54       16.82      1.01 o 
  11   8   6        0.78        2.30      0.60 o 
 -13   9   6        4.83        3.13      0.54 o 
 -12   9   6        0.01        1.33      0.52 o 
 -11   9   6       20.89       19.30      1.30 o 
 -10   9   6        0.64        0.62      0.80 o 
  -9   9   6       60.30       62.43      4.85 o 
  -8   9   6       44.89       39.19      3.54 o 
  -7   9   6       13.33        9.97      1.08 o 
  -6   9   6       66.03       57.16      2.32 o 
  -5   9   6      475.05      497.68     15.13 o 
  -4   9   6       34.55       39.18      1.02 o 
  -3   9   6      296.45      321.99      2.84 o 
  -2   9   6     1271.21     1329.95     18.86 o 
  -1   9   6       36.40       56.70      2.49 o 
   0   9   6      399.25      450.02      6.00 o 
   1   9   6      674.95      701.02      8.80 o 
   2   9   6      296.29      335.54      5.22 o 
   3   9   6      129.41      154.77      2.61 o 
   4   9   6      211.50      218.29      3.11 o 
   5   9   6        0.54        0.84      0.35 o 
   6   9   6       12.77       11.16      1.19 o 
   7   9   6        2.71        4.06      0.55 o 
   8   9   6        3.89        3.29      0.40 o 
   9   9   6        2.47        3.60      0.73 o 
  10   9   6       13.20       14.39      0.87 o 
  11   9   6        1.52        1.54      0.53 o 
 -12  10   6        0.28        0.64      0.39 o 
 -11  10   6        2.54        2.54      0.84 o 
 -10  10   6        6.40        6.24      1.00 o 
  -9  10   6       27.51       23.02      1.19 o 
  -8  10   6       14.18       17.95      1.23 o 
  -7  10   6       78.75       81.47      2.92 o 
  -6  10   6      218.99      241.25      4.48 o 
  -5  10   6        0.10        4.13      0.82 o 
  -4  10   6      181.07      190.70      4.00 o 
  -3  10   6      703.06      791.14     12.61 o 
  -2  10   6       23.16       20.59      1.56 o 
  -1  10   6       88.48       90.64      2.08 o 
   0  10   6       11.92        9.53      0.59 o 
   1  10   6      134.31      135.47      2.26 o 
   2  10   6      181.52      194.84      2.18 o 
   3  10   6       21.74       21.59      0.96 o 
   4  10   6       11.03       10.25      0.84 o 
   5  10   6       16.19       16.91      0.79 o 
   6  10   6       10.50        6.51      0.63 o 
   7  10   6        0.50        1.27      0.35 o 
   8  10   6        7.21        6.75      0.76 o 
   9  10   6        1.16        1.42      0.58 o 
  10  10   6        0.54        2.91      0.71 o 
 -11  11   6       20.81       24.80      1.45 o 
 -10  11   6        0.77        4.64      0.88 o 
  -9  11   6       21.55       23.42      1.21 o 
  -8  11   6        2.16        4.42      0.79 o 
  -7  11   6       16.27       17.65      1.62 o 
  -6  11   6        0.18        1.17      1.09 o 
  -5  11   6        9.42        6.84      0.66 o 
  -4  11   6       68.01       68.95      2.55 o 
  -3  11   6       14.45       11.18      0.81 o 
  -2  11   6      140.25      140.30      4.00 o 
  -1  11   6       58.15       61.91      1.83 o 
   0  11   6       13.12       10.00      0.94 o 
   1  11   6        8.44        4.98      0.46 o 
   2  11   6       46.80       46.66      1.55 o 
   3  11   6       65.91       66.41      1.49 o 
   4  11   6       51.70       52.85      1.19 o 
   5  11   6       88.23       93.34      1.95 o 
   6  11   6       91.72      101.26      5.63 o 
   7  11   6        0.46        1.33      0.37 o 
   8  11   6        4.64        3.09      0.65 o 
   9  11   6        0.33        0.88      0.89 o 
 -10  12   6        1.50        3.28      0.81 o 
  -9  12   6       19.46       22.45      3.97 o 
  -8  12   6        7.11        8.04      1.50 o 
  -7  12   6        0.03        0.23      0.48 o 
  -6  12   6        8.22        6.76      3.44 o 
  -5  12   6        0.94        0.43      0.56 o 
  -4  12   6        5.82        5.67      0.68 o 
  -3  12   6        1.14        1.05      0.35 o 
  -2  12   6       61.31       61.97      2.08 o 
  -1  12   6      176.45      200.14      3.60 o 
   0  12   6       27.72       31.14      1.11 o 
   1  12   6       70.20       73.91      1.51 o 
   2  12   6       18.75       17.88      1.17 o 
   3  12   6        5.41        4.85      0.53 o 
   4  12   6       25.72       27.76      1.22 o 
   5  12   6        0.34        1.11      0.37 o 
   6  12   6       11.57       11.31      1.12 o 
   7  12   6        3.43        3.11      0.43 o 
   8  12   6        1.02        1.16      0.46 o 
  -9  13   6        7.91        8.20      1.20 o 
  -8  13   6        5.13        4.96      0.86 o 
  -7  13   6        1.88        1.68      0.93 o 
  -6  13   6        2.10        2.01      1.13 o 
  -5  13   6        2.28        1.65      0.55 o 
  -4  13   6       12.77        9.45      0.81 o 
  -3  13   6        0.52        1.31      0.32 o 
  -2  13   6        6.51        5.87      0.81 o 
  -1  13   6        1.01        1.60      0.43 o 
   0  13   6       16.96       14.71      0.94 o 
   1  13   6        3.39        3.64      0.59 o 
   2  13   6       99.79      107.31      3.40 o 
   3  13   6       37.29       40.51      1.21 o 
   4  13   6        8.83       10.69      1.21 o 
   5  13   6        9.45        9.17      0.89 o 
   6  13   6       17.89       17.08      0.75 o 
   7  13   6       16.34       16.27      1.21 o 
   8  13   6        0.98        2.02      0.79 o 
  -8  14   6        7.44        3.76      0.85 o 
  -7  14   6       13.99       18.45      1.35 o 
  -6  14   6        1.60        1.33      0.52 o 
  -5  14   6       28.52       31.47      1.98 o 
  -4  14   6       26.70       29.85      1.88 o 
  -3  14   6        3.88        2.39      0.84 o 
  -2  14   6        0.08        1.42      0.44 o 
  -1  14   6       16.47       18.20      1.82 o 
   0  14   6        0.14        1.62      0.42 o 
   1  14   6        3.44        2.80      0.52 o 
   2  14   6        2.00        1.67      0.40 o 
   3  14   6        1.86        2.47      0.70 o 
   4  14   6        0.39        0.91      0.32 o 
   5  14   6        0.08        0.97      0.33 o 
   6  14   6        0.03        0.51      0.26 o 
  -7  15   6        0.00        3.08      1.06 o 
  -6  15   6       25.05       30.73      2.62 o 
  -5  15   6        4.81        4.47      1.61 o 
  -4  15   6       42.39       52.51      4.20 o 
  -3  15   6       11.99       14.51      0.72 o 
  -2  15   6        3.11        2.93      0.56 o 
  -1  15   6        0.24        1.60      0.40 o 
   0  15   6        0.45        1.01      0.32 o 
   1  15   6        0.82        1.25      0.35 o 
   2  15   6        0.00        1.81      0.47 o 
   3  15   6       12.79       11.95      2.07 o 
   4  15   6       17.80       15.25      0.74 o 
   5  15   6       11.01        7.54      0.75 o 
  -5  16   6       11.70       12.32      1.50 o 
  -4  16   6        0.80        3.42      1.45 o 
  -3  16   6       32.53       42.04      3.22 o 
  -2  16   6       37.02       47.41      2.03 o 
  -1  16   6        0.77        2.78      0.86 o 
   0  16   6       18.82       21.25      1.29 o 
   1  16   6       33.36       38.51      1.56 o 
   2  16   6        8.69        9.27      0.88 o 
   3  16   6        1.05        2.18      0.33 o 
 -11   1   7        2.62        1.75      0.57 o 
 -10   1   7       96.66      105.92      1.49 o 
  -9   1   7       40.62       34.30      1.96 o 
  -8   1   7        8.00        6.66      0.43 o 
  -7   1   7      573.22      573.40      5.59 o 
  -6   1   7        1.48        3.93      0.48 o 
  -5   1   7        6.18        5.55      0.45 o 
  -4   1   7       50.84       52.24      1.06 o 
  -3   1   7      429.41      399.16      4.43 o 
  -2   1   7      272.09      285.96      2.20 o 
  -1   1   7       55.50       63.59      1.72 o 
   0   1   7      210.17      217.62      1.77 o 
   1   1   7        5.79        5.63      0.91 o 
   2   1   7      547.38      554.61      5.67 o 
   3   1   7       27.15       26.61      0.79 o 
   4   1   7      181.11      157.73      1.36 o 
   5   1   7     1122.98     1236.29     17.14 o 
   6   1   7       21.47       24.52      1.94 o 
   7   1   7      435.11      470.15      4.69 o 
   8   1   7      118.74      131.43      4.06 o 
   9   1   7        0.12        1.00      0.31 o 
  10   1   7       27.09       28.85      1.58 o 
  11   1   7       76.32       81.57      3.35 o 
  12   1   7        2.24        1.61      0.39 o 
 -12   2   7        4.11        2.83      0.58 o 
 -11   2   7       53.02       53.60      1.21 o 
 -10   2   7       47.48       45.57      2.06 o 
  -9   2   7        0.09        0.69      0.69 o 
  -8   2   7      368.08      418.51      6.28 o 
  -7   2   7      213.54      238.21      2.08 o 
  -6   2   7      186.92      199.55      1.59 o 
  -5   2   7      807.26      867.06     19.74 o 
  -4   2   7      117.22      132.61      2.14 o 
  -3   2   7      100.46       99.15      2.94 o 
  -2   2   7      907.85     1056.97     89.66 o 
  -1   2   7      316.91      337.02      3.81 o 
   0   2   7       39.25       35.75      0.83 o 
   1   2   7      182.95      205.43      2.50 o 
   2   2   7       44.24       45.79      1.17 o 
   3   2   7        0.15        0.26      0.45 o 
   4   2   7      345.17      308.33      1.98 o 
   5   2   7       57.55       47.01      1.16 o 
   6   2   7        2.54        1.56      0.50 o 
   7   2   7       96.61      100.20      2.30 o 
   8   2   7       26.57       25.64      1.01 o 
   9   2   7        0.45        0.95      0.32 o 
  10   2   7       27.00       25.33      0.89 o 
  11   2   7        4.89        2.28      1.16 o 
  12   2   7        0.08        1.12      0.43 o 
 -12   3   7        5.00        2.98      0.66 o 
 -11   3   7        0.32        1.15      0.58 o 
 -10   3   7        0.45        0.68      0.62 o 
  -9   3   7       13.28       13.48      0.68 o 
  -8   3   7        0.74        0.69      0.54 o 
  -7   3   7       13.23       11.40      0.42 o 
  -6   3   7      198.06      186.78      1.29 o 
  -5   3   7       13.99       10.89      0.54 o 
  -4   3   7       64.94       58.14      1.71 o 
  -3   3   7       84.87       83.10      1.81 o 
  -2   3   7       14.62       19.69      0.54 o 
  -1   3   7        8.04        7.26      0.74 o 
   0   3   7       59.77       59.75      1.22 o 
   1   3   7      100.36       98.88      2.59 o 
   2   3   7       14.82       14.62      2.72 o 
   3   3   7       23.62       21.48      1.02 o 
   4   3   7        7.38        5.85      0.61 o 
   5   3   7        7.10        5.70      0.78 o 
   6   3   7        4.34        5.53      0.65 o 
   7   3   7       62.30       72.38      1.69 o 
   8   3   7        8.13        9.77      0.77 o 
   9   3   7       16.08       16.26      1.09 o 
  10   3   7        5.60        4.99      1.01 o 
  11   3   7       30.38       28.99      0.99 o 
  12   3   7       12.79       10.53      1.26 o 
 -13   4   7        0.28        0.33      0.33 o 
 -12   4   7       12.04       13.34      1.25 o 
 -11   4   7        1.31        1.04      0.35 o 
 -10   4   7       20.71       19.76      1.03 o 
  -9   4   7       30.67       33.19      1.38 o 
  -8   4   7        2.73        2.31      0.43 o 
  -7   4   7      195.55      222.99      2.40 o 
  -6   4   7        7.13        8.93      0.66 o 
  -5   4   7        2.36        1.95      0.25 o 
  -4   4   7      254.54      267.69      5.57 o 
  -3   4   7      131.46      140.05      2.34 o 
  -2   4   7        8.77        7.50      0.57 o 
  -1   4   7       43.93       42.58      1.11 o 
   0   4   7        1.29        0.93      0.30 o 
   1   4   7        0.87        1.23      0.34 o 
   2   4   7      319.33      333.38      4.46 o 
   3   4   7      154.47      144.43      2.76 o 
   4   4   7      294.14      275.53      2.90 o 
   5   4   7        0.39        0.75      0.28 o 
   6   4   7       46.48       48.38      1.41 o 
   7   4   7        0.00        2.28      0.52 o 
   8   4   7       20.77       21.06      0.82 o 
   9   4   7        3.63        3.91      0.56 o 
  10   4   7        1.92        2.71      0.73 o 
  11   4   7        1.15        2.34      0.45 o 
  12   4   7        1.20        2.11      0.82 o 
 -13   5   7       11.99        9.56      1.83 o 
 -12   5   7        1.05        1.43      0.45 o 
 -11   5   7       16.06       14.91      1.30 o 
 -10   5   7       15.49       13.24      0.85 o 
  -9   5   7       16.48       17.72      1.21 o 
  -8   5   7       15.87       13.04      0.67 o 
  -7   5   7        4.77        6.26      0.95 o 
  -6   5   7        2.18        3.01      0.31 o 
  -5   5   7        4.67        4.32      0.41 o 
  -4   5   7      277.39      293.24      3.01 o 
  -3   5   7       27.28       31.19      0.96 o 
  -2   5   7       86.72       98.50      2.15 o 
  -1   5   7      226.22      223.71      3.04 o 
   0   5   7        0.14        1.00      0.31 o 
   1   5   7       68.80       82.26      6.37 o 
   2   5   7       83.92       82.70      1.79 o 
   3   5   7       17.21       21.49      1.02 o 
   4   5   7       21.43       27.74      0.93 o 
   5   5   7       36.34       39.19      1.03 o 
   6   5   7       21.35       27.09      1.12 o 
   7   5   7      137.25      137.42      1.81 o 
   8   5   7        0.96        2.20      0.54 o 
   9   5   7        5.25        5.31      0.55 o 
  10   5   7       10.78        7.61      1.15 o 
  11   5   7        5.00        3.29      0.59 o 
 -13   6   7        1.64        3.05      0.88 o 
 -12   6   7        6.49        4.33      0.99 o 
 -11   6   7        0.03        0.37      0.32 o 
 -10   6   7        4.84        4.64      0.71 o 
  -9   6   7        3.59        2.51      0.72 o 
  -8   6   7        8.05        8.17      0.79 o 
  -7   6   7      285.15      299.07      7.21 o 
  -6   6   7       56.13       72.74      2.79 o 
  -5   6   7       10.16        8.39      0.90 o 
  -4   6   7      222.32      249.76      5.27 o 
  -3   6   7        0.28        1.52      0.42 o 
  -2   6   7        0.25        0.90      0.45 o 
  -1   6   7       48.52       60.03      1.25 o 
   0   6   7       56.83       56.86      1.19 o 
   1   6   7       47.51       46.67      1.05 o 
   2   6   7       42.81       47.21      1.21 o 
   3   6   7        3.22        1.84      0.78 o 
   4   6   7       34.41       43.23      1.61 o 
   5   6   7       74.64       65.03      1.45 o 
   6   6   7        8.70        8.17      0.60 o 
   7   6   7       98.38       93.92      1.84 o 
   8   6   7       16.27       18.37      1.12 o 
   9   6   7        8.78        7.29      1.64 o 
  10   6   7       30.23       28.86      1.30 o 
  11   6   7        7.60        4.24      1.52 o 
 -13   7   7        3.09        1.70      0.88 o 
 -12   7   7        5.84        5.44      0.87 o 
 -11   7   7       61.81       64.21      2.53 o 
 -10   7   7       11.03       10.75      2.74 o 
  -9   7   7        0.00        2.42      1.22 o 
  -8   7   7       90.47       92.75      1.91 o 
  -7   7   7       34.81       37.19      1.43 o 
  -6   7   7        0.93        0.61      0.23 o 
  -5   7   7       55.41       42.88      1.21 o 
  -3   7   7       16.32       16.17      1.03 o 
  -2   7   7       41.66       42.27      1.04 o 
  -1   7   7        0.01        1.15      0.37 o 
   0   7   7       81.59       75.39      1.54 o 
   1   7   7       31.94       25.38      0.88 o 
   2   7   7        2.55        2.58      0.66 o 
   3   7   7       28.91       18.83      0.94 o 
   4   7   7       20.51       26.40      1.38 o 
   5   7   7       77.80       71.64      1.59 o 
   6   7   7       78.33       69.59      1.46 o 
   7   7   7        1.04        2.04      0.79 o 
   8   7   7        2.02        2.32      0.59 o 
   9   7   7        0.20        1.57      0.41 o 
  10   7   7        3.91        2.70      0.45 o 
  11   7   7        1.11        1.59      0.46 o 
 -13   8   7        1.61        1.60      0.69 o 
 -12   8   7        2.91        2.42      0.76 o 
 -11   8   7        1.26        1.89      0.79 o 
 -10   8   7        5.24        3.80      1.74 o 
  -9   8   7        2.87        1.91      0.54 o 
  -8   8   7        3.52        4.54      0.73 o 
  -7   8   7       61.43       72.48      4.52 o 
  -6   8   7        0.51        1.24      0.39 o 
  -5   8   7       14.78       11.51      0.77 o 
  -4   8   7      172.03      212.49      3.30 o 
  -3   8   7        0.04        3.18      0.52 o 
  -2   8   7      120.25      123.35      2.31 o 
  -1   8   7      100.52      108.15      1.96 o 
   0   8   7       46.43       55.18      2.08 o 
   1   8   7      191.39      214.32      3.38 o 
   2   8   7        7.18        5.92      0.80 o 
   3   8   7        6.38        5.86      0.87 o 
   4   8   7      156.86      143.84      2.96 o 
   5   8   7       15.01       10.63      1.05 o 
   6   8   7        0.21        1.19      0.41 o 
   7   8   7       28.05       27.66      1.35 o 
   8   8   7       11.60        8.44      0.79 o 
   9   8   7        2.87        3.97      0.82 o 
  10   8   7        2.68        1.81      0.85 o 
 -12   9   7        4.14        2.36      1.00 o 
 -11   9   7        0.00        0.87      0.90 o 
 -10   9   7       29.19       28.57      3.46 o 
  -9   9   7        0.22        1.00      1.11 o 
  -8   9   7        0.50        0.68      0.52 o 
  -7   9   7        3.59        3.69      0.82 o 
  -6   9   7        0.27        1.49      0.80 o 
  -5   9   7      212.67      237.49      5.56 o 
  -4   9   7      129.59      149.83      2.24 o 
  -3   9   7       21.23       20.56      1.13 o 
  -2   9   7      333.68      365.60      5.60 o 
  -1   9   7      453.07      482.64      7.33 o 
   0   9   7        0.68        5.29      0.68 o 
   1   9   7      594.90      641.37      8.49 o 
   2   9   7       23.54       18.17      1.16 o 
   3   9   7       46.89       46.32      1.98 o 
   4   9   7        8.67        6.98      0.60 o 
   5   9   7        1.62        1.47      0.64 o 
   6   9   7        5.96        4.02      0.81 o 
   7   9   7        8.41        5.97      0.52 o 
   8   9   7        1.23        1.75      0.47 o 
   9   9   7        0.19        0.97      0.50 o 
  10   9   7        0.15        1.89      0.73 o 
 -11  10   7        0.11        0.74      0.65 o 
 -10  10   7        0.45        1.39      0.60 o 
  -9  10   7       58.67       59.86      2.50 o 
  -8  10   7        8.84       10.57      1.18 o 
  -7  10   7       98.55      103.13      2.33 o 
  -6  10   7      165.39      164.97     14.08 o 
  -5  10   7        0.19        0.74      1.53 o 
  -4  10   7       73.06       72.65      1.50 o 
  -3  10   7       59.84       62.40      1.34 o 
  -2  10   7       61.90       61.40      1.57 o 
  -1  10   7       46.31       51.03      1.23 o 
   0  10   7      130.40      142.82      5.01 o 
   1  10   7       43.11       39.15      1.33 o 
   2  10   7       75.22       80.01      2.88 o 
   3  10   7       10.35        7.69      1.04 o 
   4  10   7       56.14       60.63      1.11 o 
   5  10   7        9.88        9.07      0.86 o 
   6  10   7        2.25        2.70      0.46 o 
   7  10   7        2.98        3.12      0.53 o 
   8  10   7        0.21        0.72      0.27 o 
   9  10   7        9.14       11.04      0.78 o 
 -11  11   7        1.05        2.76      0.77 o 
 -10  11   7        2.14        1.72      0.68 o 
  -9  11   7        3.62        3.09      0.95 o 
  -8  11   7        2.12        2.51      0.71 o 
  -7  11   7        3.73        2.89      0.74 o 
  -6  11   7       40.23       42.34      3.54 o 
  -5  11   7       18.85       16.48      0.85 o 
  -4  11   7       24.80       26.73      1.24 o 
  -3  11   7       78.02       78.96      1.57 o 
  -2  11   7       13.76       11.59      0.87 o 
  -1  11   7        1.11        2.11      0.76 o 
   0  11   7       18.25       18.60      0.74 o 
   1  11   7       19.30       20.66      0.85 o 
   2  11   7       12.52       10.36      0.59 o 
   3  11   7       45.85       49.26      1.92 o 
   4  11   7        0.06        1.47      0.40 o 
   5  11   7       56.24       54.27      1.99 o 
   6  11   7       35.92       39.04      1.46 o 
   7  11   7        2.27        3.01      0.47 o 
   8  11   7       21.14       25.08      1.91 o 
 -10  12   7        9.33        6.23      1.03 o 
  -9  12   7        0.12        1.81      0.62 o 
  -8  12   7       18.98       18.58      1.11 o 
  -7  12   7       39.20       42.60      1.95 o 
  -6  12   7        5.73        3.59      1.18 o 
  -5  12   7       70.68       73.04      4.09 o 
  -4  12   7       62.26       63.67      2.33 o 
  -3  12   7        8.13        8.64      1.04 o 
  -2  12   7       26.69       26.43      1.04 o 
  -1  12   7        3.22        2.72      1.09 o 
   0  12   7        1.09        1.89      0.46 o 
   1  12   7       54.29       49.79      1.62 o 
   2  12   7        0.04        1.99      0.55 o 
   3  12   7       53.77       50.40      1.39 o 
   4  12   7        0.68        2.07      0.45 o 
   5  12   7       20.98       20.97      1.00 o 
   6  12   7        0.04        0.96      0.41 o 
   7  12   7        1.46        1.88      0.49 o 
  -9  13   7        2.70        2.52      0.77 o 
  -8  13   7        4.85        3.00      0.78 o 
  -7  13   7       10.48       11.94      2.04 o 
  -6  13   7        5.65        5.43      0.97 o 
  -5  13   7        3.61        4.21      1.46 o 
  -4  13   7        4.24        3.50      0.53 o 
  -3  13   7        0.06        1.22      0.41 o 
  -2  13   7        0.20        0.86      0.45 o 
  -1  13   7       14.10       13.40      1.01 o 
   0  13   7        2.83        2.00      0.39 o 
   1  13   7       32.28       34.88      2.10 o 
   2  13   7        9.88        6.90      0.70 o 
   3  13   7        6.10        5.10      1.13 o 
   4  13   7        1.94        2.32      0.56 o 
   5  13   7       25.16       25.06      1.37 o 
   6  13   7        0.29        1.81      0.43 o 
  -7  14   7        5.73        7.49      1.22 o 
  -6  14   7        9.16        8.82      2.15 o 
  -5  14   7       15.85       16.01      2.01 o 
  -4  14   7       20.02       26.28      3.62 o 
  -3  14   7       10.16       11.78      1.08 o 
  -2  14   7        6.88        5.89      0.74 o 
  -1  14   7        1.48        1.70      0.40 o 
   0  14   7        5.15        3.67      0.73 o 
   1  14   7        4.98        4.14      0.56 o 
   2  14   7        7.99        8.24      1.43 o 
   3  14   7        1.42        3.03      0.70 o 
   4  14   7        0.59        1.47      0.39 o 
   5  14   7        0.00        1.15      0.48 o 
  -6  15   7        5.48        4.84      0.99 o 
  -5  15   7        7.13        4.80      0.91 o 
  -4  15   7        1.03        1.77      1.01 o 
  -3  15   7       20.63       23.80      1.88 o 
  -2  15   7       13.47       14.35      2.24 o 
  -1  15   7        2.89        3.75      0.52 o 
   0  15   7        6.74        9.27      0.89 o 
   1  15   7        9.85       10.24      0.97 o 
   2  15   7        0.08        0.99      0.57 o 
   3  15   7        0.16        0.91      0.31 o 
  -2  16   7        5.10        2.87      0.73 o 
  -1  16   7        2.20        3.11      0.46 o 
 -11   0   8        7.42        3.56      0.88 o 
 -10   0   8      100.23      104.54      3.84 o 
  -9   0   8       58.47       62.03      1.19 o 
  -8   0   8      161.04      171.67      5.51 o 
  -7   0   8       48.30       44.35      1.47 o 
  -6   0   8       49.88       44.60      1.23 o 
  -5   0   8       47.11       46.90      1.75 o 
  -4   0   8       56.18       53.76      1.56 o 
  -3   0   8      119.71      126.41      2.86 o 
  -2   0   8       10.56        7.89      0.94 o 
  -1   0   8        6.84       10.68      0.82 o 
   0   0   8      224.42      244.24      9.00 o 
   1   0   8      575.54      573.18     26.67 o 
   2   0   8      372.67      360.98      3.07 o 
   3   0   8      840.00      903.63      6.65 o 
   4   0   8      302.86      302.48      3.88 o 
   5   0   8      119.75      107.88      3.07 o 
   6   0   8        9.19        7.66      1.39 o 
   7   0   8      272.57      307.28     10.77 o 
   8   0   8        1.26        2.27      0.53 o 
   9   0   8       47.66       49.53      2.28 o 
  10   0   8        6.48        7.67      1.18 o 
  11   0   8        2.49        3.17      1.77 o 
 -11   1   8       34.22       32.42      1.52 o 
 -10   1   8       20.68       22.22      1.04 o 
  -9   1   8        8.31        5.49      0.45 o 
  -8   1   8        4.04        2.64      0.43 o 
  -7   1   8      124.69      134.32      2.12 o 
  -6   1   8      112.66      106.21      2.41 o 
  -5   1   8        0.21        0.47      0.28 o 
  -4   1   8       68.06       55.44      1.15 o 
  -3   1   8        0.45        0.73      0.25 o 
  -2   1   8        7.76        6.16      0.55 o 
  -1   1   8        2.88        2.37      0.43 o 
   0   1   8        0.01        1.10      0.58 o 
   1   1   8        0.08        0.26      0.31 o 
   2   1   8      175.28      157.85      2.19 o 
   3   1   8       21.30       14.24      0.71 o 
   4   1   8       54.09       60.55      1.28 o 
   5   1   8       71.82       75.59      1.92 o 
   6   1   8      103.58       99.01      2.08 o 
   7   1   8       18.22       19.55      1.47 o 
   8   1   8        2.04        3.69      0.64 o 
   9   1   8        3.28        3.60      0.79 o 
  10   1   8        5.04        3.19      0.77 o 
  11   1   8        5.26        5.85      0.64 o 
 -11   2   8        0.11        0.02      0.38 o 
 -10   2   8        0.55        0.89      0.30 o 
  -9   2   8        7.42        6.09      0.75 o 
  -8   2   8        9.92       10.70      1.17 o 
  -7   2   8      134.50      142.52      2.24 o 
  -6   2   8      118.67      114.30      7.90 o 
  -5   2   8     1042.05     1085.48     31.69 o 
  -4   2   8      141.28      157.30      2.04 o 
  -3   2   8      183.74      184.83      1.80 o 
  -2   2   8        9.10        5.33      0.80 o 
  -1   2   8       17.88       15.58      0.54 o 
   0   2   8        1.35        1.95      0.40 o 
   1   2   8      158.77      163.70      1.75 o 
   2   2   8      324.86      324.44      4.19 o 
   3   2   8       19.12       17.82      0.78 o 
   4   2   8      646.89      694.58      5.80 o 
   5   2   8      349.29      373.33      5.80 o 
   6   2   8       89.06       88.87      2.33 o 
   7   2   8        1.51        1.13      0.68 o 
   8   2   8       25.23       25.52      1.09 o 
   9   2   8       74.29       79.33      2.15 o 
  10   2   8        0.40        1.00      0.34 o 
  11   2   8        0.69        1.15      0.34 o 
 -12   3   8        1.62        1.19      0.57 o 
 -11   3   8        2.36        1.30      0.62 o 
 -10   3   8       25.13       23.26      1.24 o 
  -9   3   8      157.85      176.58      2.50 o 
  -8   3   8       15.91       15.08      0.94 o 
  -7   3   8        7.47        7.22      0.70 o 
  -6   3   8      183.71      201.67      7.29 o 
  -5   3   8       25.01       30.64      0.64 o 
  -4   3   8        7.80        7.80      0.42 o 
  -3   3   8      164.03      157.13      3.73 o 
  -2   3   8       37.19       36.63      1.43 o 
  -1   3   8        4.90        7.00      0.61 o 
   0   3   8        2.49        3.13      0.35 o 
   1   3   8        9.66        9.83      0.74 o 
   2   3   8      154.23      149.42      2.80 o 
   3   3   8      269.70      283.86      3.58 o 
   4   3   8        8.97        9.72      0.61 o 
   5   3   8        5.76        4.04      0.56 o 
   6   3   8        0.43        1.22      0.65 o 
   7   3   8        1.26        2.56      0.59 o 
   8   3   8       11.42       12.45      0.95 o 
   9   3   8       11.89       12.94      1.28 o 
  10   3   8        0.51        1.89      0.59 o 
  11   3   8        2.93        1.36      0.59 o 
 -12   4   8        2.45        1.77      0.75 o 
 -11   4   8        3.55        4.18      0.63 o 
 -10   4   8        2.45        2.72      1.85 o 
  -9   4   8       20.15       14.79      1.46 o 
  -8   4   8       25.34       26.00      1.01 o 
  -7   4   8       52.11       48.20      1.38 o 
  -6   4   8      199.54      207.41      5.13 o 
  -5   4   8       16.31       13.92      0.49 o 
  -4   4   8        9.54       12.84      0.70 o 
  -3   4   8       55.16       62.07      1.28 o 
  -2   4   8       83.20       84.26      1.67 o 
  -1   4   8        1.35        1.40      0.25 o 
   0   4   8       12.23       11.23      0.77 o 
   1   4   8       28.70       25.45      1.04 o 
   2   4   8       22.78       25.28      0.94 o 
   3   4   8      134.75      147.13      2.16 o 
   4   4   8       37.79       31.88      1.58 o 
   5   4   8       55.15       60.34      1.49 o 
   6   4   8        2.22        2.51      0.57 o 
   7   4   8        7.25        5.89      0.98 o 
   8   4   8        2.78        2.38      0.49 o 
   9   4   8       53.12       57.52      1.86 o 
  10   4   8        0.70        1.16      0.40 o 
  11   4   8        9.83        7.77      1.20 o 
 -13   5   8        1.00        2.27      0.84 o 
 -12   5   8        0.63        1.41      0.80 o 
 -11   5   8        5.52        4.86      1.64 o 
 -10   5   8        7.81        8.32      0.83 o 
  -9   5   8       84.27       79.19      2.20 o 
  -8   5   8       21.98       21.88      0.91 o 
  -7   5   8        5.89        4.05      0.83 o 
  -6   5   8       95.04       82.61      2.14 o 
  -5   5   8       43.36       41.72      1.01 o 
  -4   5   8       37.12       34.97      1.00 o 
  -3   5   8      161.59      164.85      3.72 o 
  -2   5   8       75.76       65.38      1.39 o 
  -1   5   8        6.22        4.75      0.56 o 
   0   5   8       82.64       77.10      1.46 o 
   1   5   8       23.65       22.59      0.88 o 
   2   5   8       74.61       80.76      1.69 o 
   3   5   8        0.02        1.39      0.32 o 
   4   5   8      291.47      284.78      3.65 o 
   5   5   8      114.09      108.02      1.73 o 
   6   5   8       92.45       94.89      1.99 o 
   7   5   8      102.06      100.94      2.09 o 
   8   5   8       18.95       16.38      1.17 o 
   9   5   8        0.04        0.67      0.67 o 
  10   5   8        0.38        2.05      0.40 o 
  11   5   8        1.06        0.82      0.51 o 
 -13   6   8        3.10        4.11      1.06 o 
 -12   6   8        0.76        0.53      0.35 o 
 -11   6   8        2.76        2.12      0.47 o 
 -10   6   8       23.00       18.67      1.71 o 
  -9   6   8       20.43       21.83      2.75 o 
  -8   6   8       21.26       21.60      1.17 o 
  -7   6   8       27.36       26.29      1.06 o 
  -6   6   8       12.32       10.14      0.64 o 
  -5   6   8        2.70        3.94      0.44 o 
  -4   6   8        9.21        9.20      0.63 o 
  -3   6   8       59.22       53.74      1.27 o 
  -2   6   8        7.38        7.70      0.74 o 
  -1   6   8       13.65        9.00      0.61 o 
   0   6   8        8.77        6.03      0.62 o 
   1   6   8        2.40        2.38      0.37 o 
   2   6   8        0.31        1.40      0.74 o 
   3   6   8      120.87      109.83      1.89 o 
   4   6   8        2.70        2.83      0.49 o 
   5   6   8       36.48       32.84      1.79 o 
   6   6   8        9.16        5.32      0.61 o 
   7   6   8        8.93        8.11      0.96 o 
   8   6   8        5.84        6.02      0.67 o 
   9   6   8        3.05        2.55      0.46 o 
  10   6   8        0.43        1.30      0.45 o 
 -12   7   8        0.78        1.99      0.54 o 
 -11   7   8        0.62        0.81      1.45 o 
 -10   7   8       34.66       41.43      1.74 o 
  -9   7   8       15.11       15.78      2.52 o 
  -8   7   8       71.50       76.67      2.06 o 
  -7   7   8        6.37        5.92      0.56 o 
  -6   7   8        7.08        6.29      0.58 o 
  -5   7   8        4.16        5.54      0.68 o 
  -4   7   8       52.75       53.61      1.52 o 
  -3   7   8        0.45        1.95      0.40 o 
  -2   7   8       83.20       68.24      1.58 o 
  -1   7   8        0.96        1.25      0.49 o 
   0   7   8       10.80        5.47      0.46 o 
   1   7   8       33.22       34.79      2.51 o 
   2   7   8       52.55       52.31      1.69 o 
   3   7   8       93.51       92.76      2.68 o 
   4   7   8        0.01        1.92      0.99 o 
   5   7   8       29.90       32.53      1.30 o 
   6   7   8        8.15        8.43      0.92 o 
   7   7   8       10.28       12.00      0.89 o 
   8   7   8        0.25        1.77      0.40 o 
   9   7   8        4.62        5.19      0.61 o 
  10   7   8        3.33        3.85      0.54 o 
 -12   8   8        0.52        1.22      0.64 o 
 -11   8   8        1.22        3.02      1.20 o 
 -10   8   8        0.04        0.91      1.00 o 
  -9   8   8        2.15        2.50      0.58 o 
  -8   8   8       24.50       29.95      1.25 o 
  -7   8   8       13.32       10.87      0.92 o 
  -6   8   8        8.47        6.25      0.85 o 
  -5   8   8       85.87       95.01      2.93 o 
  -4   8   8      134.65      124.41      2.16 o 
  -3   8   8      207.22      210.70      3.83 o 
  -2   8   8      166.09      181.48      4.06 o 
  -1   8   8      858.20      887.40     16.50 o 
   0   8   8      101.99      102.69      2.66 o 
   1   8   8      131.54      134.67      2.13 o 
   2   8   8      271.52      274.34      5.97 o 
   3   8   8      102.64       93.27      1.37 o 
   4   8   8       13.76       10.96      0.87 o 
   5   8   8       67.11       68.54      1.24 o 
   6   8   8        9.70        7.93      0.72 o 
   7   8   8        4.58        4.75      0.88 o 
   8   8   8        0.20        1.82      0.52 o 
   9   8   8        7.68        6.52      0.72 o 
 -11   9   8        0.99        1.81      0.61 o 
 -10   9   8       32.45       31.76      1.44 o 
  -9   9   8       10.17        9.37      1.27 o 
  -8   9   8       31.83       30.08      1.43 o 
  -7   9   8       87.31       88.17      2.71 o 
  -6   9   8        0.48        2.19      0.55 o 
  -5   9   8       85.90       84.55      2.41 o 
  -4   9   8       53.82       48.80      2.25 o 
  -3   9   8        0.54        1.42      0.35 o 
  -2   9   8        3.63        3.37      0.44 o 
  -1   9   8       66.29       62.38      1.64 o 
   0   9   8       34.80       28.12      1.01 o 
   1   9   8       15.02       17.44      0.82 o 
   2   9   8       75.73       77.23      1.57 o 
   3   9   8       12.01       11.52      0.88 o 
   4   9   8       11.01       11.60      0.69 o 
   5   9   8        1.48        4.18      0.70 o 
   6   9   8       31.30       35.36      1.41 o 
   7   9   8       21.47       22.39      1.27 o 
   8   9   8        0.60        0.88      1.00 o 
   9   9   8        8.19        7.48      0.69 o 
 -11  10   8        0.01        0.62      0.38 o 
 -10  10   8        1.64        3.09      0.79 o 
  -9  10   8        3.49        5.45      1.48 o 
  -8  10   8        2.71        2.68      0.72 o 
  -7  10   8       14.69       16.28      1.59 o 
  -6  10   8        3.84        7.06      1.38 o 
  -5  10   8        0.11        1.09      0.80 o 
  -4  10   8       35.92       31.44      1.38 o 
  -3  10   8       13.30       15.14      0.86 o 
  -2  10   8       90.90       94.04      1.83 o 
  -1  10   8       49.87       53.38      1.71 o 
   0  10   8       22.15       23.82      1.24 o 
   1  10   8       53.41       55.28      1.48 o 
   2  10   8       82.67       87.36      1.78 o 
   3  10   8        0.79        1.46      0.37 o 
   4  10   8        0.00        1.50      0.57 o 
   5  10   8        0.41        1.97      0.45 o 
   6  10   8        4.08        5.18      0.64 o 
   7  10   8        8.56        9.71      0.82 o 
   8  10   8        2.04        2.17      0.41 o 
 -10  11   8       49.37       66.74      3.28 o 
  -9  11   8       34.04       35.96      2.02 o 
  -8  11   8        1.19        1.95      1.39 o 
  -7  11   8       33.72       41.49      1.92 o 
  -6  11   8       27.37       29.27      1.45 o 
  -5  11   8       14.84       10.65      0.89 o 
  -4  11   8       32.17       33.76      2.07 o 
  -3  11   8        6.26        7.28      0.80 o 
  -2  11   8      115.05      129.16      1.86 o 
  -1  11   8        2.17        2.22      0.49 o 
   0  11   8        0.04        1.12      0.99 o 
   1  11   8        0.11        1.84      0.42 o 
   2  11   8        3.00        1.73      0.39 o 
   3  11   8        0.76        0.88      0.44 o 
   4  11   8        0.09        0.28      0.31 o 
   5  11   8        0.13        1.27      0.51 o 
   6  11   8        1.66        2.66      0.53 o 
   7  11   8        0.48        0.33      0.34 o 
  -9  12   8       15.94       19.07      1.74 o 
  -8  12   8        0.77        1.43      1.71 o 
  -7  12   8        0.17        0.57      0.54 o 
  -6  12   8       25.60       24.19      2.61 o 
  -5  12   8       27.53       26.71      2.15 o 
  -4  12   8        7.31        3.38      0.63 o 
  -3  12   8        7.12        6.06      0.83 o 
  -2  12   8        1.54        2.56      0.41 o 
  -1  12   8        0.40        0.68      0.27 o 
   0  12   8        0.00        1.03      0.34 o 
   1  12   8       52.27       48.32      1.43 o 
   2  12   8       28.82       36.27      1.19 o 
   3  12   8       21.56       21.99      1.05 o 
   4  12   8       91.87       91.14      5.66 o 
   5  12   8       47.37       54.95      1.98 o 
   6  12   8        4.07        3.30      0.52 o 
  -8  13   8        5.97        5.76      0.62 o 
  -7  13   8        0.41        1.42      1.18 o 
  -6  13   8        0.01        0.11      0.44 o 
  -5  13   8        1.34        1.78      0.56 o 
  -4  13   8        3.29        3.66      0.65 o 
  -3  13   8        0.00        1.72      0.50 o 
  -2  13   8       13.05       12.95      0.82 o 
  -1  13   8        1.39        1.36      0.36 o 
   0  13   8        2.02        2.32      0.70 o 
   1  13   8        1.32        2.11      0.61 o 
   2  13   8        0.47        1.08      0.44 o 
   3  13   8        0.38        1.98      0.42 o 
   4  13   8        1.29        1.01      0.44 o 
   5  13   8        8.55        5.58      0.67 o 
  -6  14   8        1.27        2.57      0.78 o 
  -5  14   8        2.97        3.03      0.79 o 
  -4  14   8        0.06        0.26      0.99 o 
  -3  14   8        1.07        2.67      0.57 o 
  -2  14   8        0.89        1.27      0.56 o 
  -1  14   8        1.52        2.78      0.73 o 
   0  14   8        5.50        3.21      1.24 o 
   1  14   8        0.78        1.43      0.71 o 
   2  14   8        2.36        3.25      0.48 o 
   3  14   8       11.64       11.29      0.64 o 
  -3  15   8       11.78       14.13      1.07 o 
  -2  15   8        2.95        2.29      0.90 o 
  -1  15   8       66.01       82.08      2.93 o 
   0  15   8       15.94       18.05      1.07 o 
   1  15   8       14.07       17.16      1.17 o 
 -11   1   9        1.64        1.64      0.64 o 
 -10   1   9        6.34        3.84      0.65 o 
  -9   1   9       14.20       19.45      0.79 o 
  -8   1   9        7.96        4.78      0.44 o 
  -7   1   9        4.21        3.18      0.49 o 
  -6   1   9      657.24      752.27     11.27 o 
  -5   1   9      113.07      114.58      1.88 o 
  -4   1   9      647.25      724.58     14.40 o 
  -3   1   9      108.46      107.26      1.92 o 
  -2   1   9       25.60       18.96      0.75 o 
  -1   1   9      232.81      256.31      4.87 o 
   0   1   9      582.51      647.53     12.20 o 
   1   1   9       22.91       19.62      0.79 o 
   2   1   9      121.30      119.56      2.16 o 
   3   1   9      357.33      393.73      6.04 o 
   4   1   9        3.27        2.08      0.93 o 
   5   1   9      123.75      141.26      2.07 o 
   6   1   9      147.41      168.94      3.15 o 
   7   1   9      154.50      159.47      3.02 o 
   8   1   9       20.49       19.94      1.27 o 
   9   1   9        2.26        2.80      0.61 o 
  10   1   9        0.21        0.92      0.65 o 
 -11   2   9        2.13        0.26      0.37 o 
 -10   2   9       24.96       27.65      1.44 o 
  -9   2   9        0.52        1.06      0.32 o 
  -8   2   9       13.76       13.72      0.97 o 
  -7   2   9        8.00        6.29      0.67 o 
  -6   2   9       15.99       15.53      0.77 o 
  -5   2   9       26.59       25.35      1.17 o 
  -4   2   9        7.18        7.25      1.24 o 
  -3   2   9       36.70       37.94      0.99 o 
  -2   2   9      199.13      200.09      2.68 o 
  -1   2   9      186.75      196.33      2.96 o 
   0   2   9      315.68      330.16      6.15 o 
   1   2   9       25.48       27.99      0.95 o 
   2   2   9       89.31       88.54      2.02 o 
   3   2   9      129.78      139.80      2.48 o 
   4   2   9      134.24      131.99      1.64 o 
   5   2   9       60.77       57.37      1.74 o 
   6   2   9       59.91       66.71      1.36 o 
   7   2   9        0.50        1.52      0.41 o 
   8   2   9       20.05       21.94      0.87 o 
   9   2   9        0.03        1.66      0.39 o 
  10   2   9        3.87        2.14      0.43 o 
 -12   3   9        1.21        1.88      0.60 o 
 -11   3   9        0.01        1.61      0.71 o 
 -10   3   9        2.27        1.00      0.62 o 
  -9   3   9       21.62       23.10      1.01 o 
  -8   3   9       13.98       14.61      1.03 o 
  -7   3   9      198.46      220.64      4.17 o 
  -6   3   9       17.84       21.36      0.87 o 
  -5   3   9       10.45       10.57      0.57 o 
  -4   3   9       41.22       41.78      1.21 o 
  -3   3   9      105.98       96.17      1.76 o 
  -2   3   9       19.43       18.94      0.70 o 
  -1   3   9       22.59       26.28      1.02 o 
   0   3   9        5.22        3.95      0.54 o 
   1   3   9        0.89        0.97      0.56 o 
   2   3   9       43.82       45.06      1.56 o 
   3   3   9        0.37        0.18      0.37 o 
   4   3   9       35.19       39.83      1.39 o 
   5   3   9       51.08       48.18      2.08 o 
   6   3   9       11.16       12.66      1.14 o 
   7   3   9       64.43       59.26      1.49 o 
   8   3   9        0.15        1.43      0.38 o 
   9   3   9        0.49        1.30      0.44 o 
  10   3   9        0.59        1.25      0.34 o 
 -12   4   9        1.13        0.33      0.37 o 
 -11   4   9        0.07        1.33      0.80 o 
 -10   4   9        0.20        0.12      0.30 o 
  -9   4   9       10.93       10.54      1.32 o 
  -8   4   9       26.43       25.78      0.98 o 
  -7   4   9      173.59      173.96      2.41 o 
  -6   4   9        0.08        0.73      0.17 o 
  -5   4   9      147.94      149.66      3.15 o 
  -4   4   9       90.09       84.34      1.89 o 
  -3   4   9       59.25       60.30      1.57 o 
  -2   4   9       57.93       57.46      1.43 o 
  -1   4   9        4.85        3.13      0.58 o 
   0   4   9       36.74       28.48      1.85 o 
   1   4   9        2.04        2.01      0.91 o 
   2   4   9       53.36       50.88      1.43 o 
   3   4   9        0.53        0.92      0.35 o 
   4   4   9      132.70      133.08      2.27 o 
   5   4   9        2.17        2.41      0.49 o 
   6   4   9       17.60       20.15      1.18 o 
   7   4   9        7.87        9.19      1.15 o 
   8   4   9        7.59        8.44      0.97 o 
   9   4   9        0.04        1.33      0.36 o 
  10   4   9        6.74        8.84      0.90 o 
 -12   5   9        9.56        7.88      0.90 o 
 -11   5   9        1.25        1.10      0.84 o 
 -10   5   9        3.81        3.61      0.80 o 
  -9   5   9       12.07       12.04      1.29 o 
  -8   5   9       18.72       15.20      0.75 o 
  -7   5   9        8.24        9.35      1.39 o 
  -6   5   9       29.08       28.17      1.13 o 
  -5   5   9        1.92        0.99      0.58 o 
  -4   5   9       75.48       63.24      1.82 o 
  -3   5   9        1.78        1.34      0.71 o 
  -2   5   9        0.00        0.93      0.29 o 
  -1   5   9       30.17       28.62      1.39 o 
   0   5   9        7.22        6.67      0.82 o 
   1   5   9       66.17       67.06      1.55 o 
   2   5   9       24.69       20.76      0.99 o 
   3   5   9       65.39       53.75      1.78 o 
   4   5   9       14.76       12.31      0.99 o 
   5   5   9        0.06        0.65      0.80 o 
   6   5   9       70.57       67.00      2.23 o 
   7   5   9       26.71       24.54      1.00 o 
   8   5   9       26.37       25.49      1.17 o 
   9   5   9       22.93       26.50      1.14 o 
  10   5   9        1.84        3.34      0.41 o 
 -12   6   9       25.83       24.25      1.97 o 
 -11   6   9        2.50        2.78      0.72 o 
 -10   6   9       18.21       16.37      0.92 o 
  -9   6   9       38.45       44.25      1.76 o 
  -8   6   9        4.69        3.60      1.22 o 
  -7   6   9        0.02        2.04      0.46 o 
  -6   6   9       47.11       49.57      2.35 o 
  -5   6   9       19.98       15.37      0.94 o 
  -4   6   9        2.15        0.75      0.32 o 
  -3   6   9       67.89       66.65      1.44 o 
  -2   6   9       61.63       62.96      1.62 o 
  -1   6   9        9.58        8.78      0.51 o 
   0   6   9       28.11       31.92      1.12 o 
   1   6   9       56.21       52.74      1.24 o 
   2   6   9       87.60       90.45      1.39 o 
   3   6   9       51.73       43.70      1.46 o 
   4   6   9       13.23       13.68      0.98 o 
   5   6   9        1.46        2.09      0.47 o 
   6   6   9        9.41        8.17      1.05 o 
   7   6   9        1.55        2.24      0.79 o 
   8   6   9        4.35        4.27      1.73 o 
   9   6   9       14.53       14.63      0.85 o 
 -12   7   9        2.65        3.40      0.77 o 
 -11   7   9        5.66        6.73      0.99 o 
 -10   7   9        8.36        6.02      0.96 o 
  -9   7   9        0.00        1.21      0.86 o 
  -8   7   9        0.89        2.04      3.01 o 
  -7   7   9        8.44        8.44      0.77 o 
  -6   7   9        1.92        1.83      0.47 o 
  -5   7   9        0.00        0.61      0.63 o 
  -4   7   9       12.59       11.26      0.76 o 
  -3   7   9       12.43       10.63      0.71 o 
  -2   7   9       11.42       13.55      0.89 o 
  -1   7   9        0.01        1.54      0.35 o 
   0   7   9       23.96       15.94      0.91 o 
   1   7   9      134.02      129.14      1.70 o 
   2   7   9        8.71        6.16      0.55 o 
   3   7   9       16.31       16.12      1.17 o 
   4   7   9       23.97       24.22      1.04 o 
   5   7   9       13.30       10.52      0.89 o 
   6   7   9        0.24        0.57      0.33 o 
   7   7   9        2.88        1.96      0.40 o 
   8   7   9        0.03        0.87      0.34 o 
   9   7   9        1.49        2.59      0.80 o 
 -11   8   9        1.38        1.24      0.76 o 
 -10   8   9        0.76        1.18      0.41 o 
  -9   8   9        0.97        1.02      1.43 o 
  -8   8   9        1.08        2.18      0.71 o 
  -7   8   9        5.90        5.13      0.94 o 
  -6   8   9        1.55        3.56      0.74 o 
  -5   8   9       37.74       40.69      2.94 o 
  -4   8   9        3.28        4.48      0.55 o 
  -3   8   9      111.93      115.58      2.37 o 
  -2   8   9       32.78       30.38      1.01 o 
  -1   8   9      103.05      102.80      3.45 o 
   0   8   9       19.32       20.67      1.47 o 
   1   8   9       47.97       40.98      1.31 o 
   2   8   9      162.30      175.52      3.13 o 
   3   8   9        9.77        9.72      1.42 o 
   4   8   9      218.96      228.17      6.82 o 
   5   8   9       26.46       26.59      0.95 o 
   6   8   9        2.73        2.07      1.05 o 
   7   8   9        2.92        3.18      0.72 o 
   8   8   9        1.42        2.12      0.45 o 
 -10   9   9        4.07        3.69      0.64 o 
  -9   9   9       23.89       23.96      1.19 o 
  -8   9   9       28.71       30.94      2.46 o 
  -7   9   9        0.27        1.02      0.73 o 
  -6   9   9       49.37       47.32      4.22 o 
  -5   9   9      190.27      202.33      4.60 o 
  -4   9   9        5.91        7.01      0.77 o 
  -3   9   9       93.68       87.24      1.64 o 
  -2   9   9       31.01       29.36      1.13 o 
  -1   9   9        0.01        1.06      0.39 o 
   0   9   9        0.70        1.94      0.81 o 
   1   9   9        2.64        3.79      0.58 o 
   2   9   9        6.49        4.33      0.57 o 
   3   9   9        7.67        8.18      1.19 o 
   4   9   9       11.23        8.24      1.32 o 
   5   9   9        5.47        4.67      0.58 o 
   6   9   9        9.73       12.89      1.40 o 
   7   9   9        0.67        1.17      0.46 o 
   8   9   9        5.84        5.14      0.46 o 
 -10  10   9        3.50        1.67      0.42 o 
  -9  10   9        0.12        1.21      0.57 o 
  -8  10   9       37.62       41.13      1.68 o 
  -7  10   9       21.51       21.79      1.48 o 
  -6  10   9        0.01        2.88      0.81 o 
  -5  10   9       41.08       38.51      1.28 o 
  -4  10   9       12.21       11.90      1.64 o 
  -3  10   9        9.19        8.71      0.69 o 
  -2  10   9       12.07       11.70      0.79 o 
  -1  10   9        3.14        2.10      0.52 o 
   0  10   9       12.10       10.23      0.73 o 
   1  10   9        0.01        2.63      0.90 o 
   2  10   9        7.07        6.98      0.58 o 
   3  10   9        2.50        1.58      0.38 o 
   4  10   9        0.83        1.35      0.39 o 
   5  10   9        1.44        3.03      0.49 o 
   6  10   9        1.19        2.65      0.54 o 
   7  10   9        1.48        1.79      0.46 o 
  -9  11   9       14.44       16.12      3.93 o 
  -8  11   9       19.88       18.31      1.33 o 
  -7  11   9       73.84       82.85      4.14 o 
  -6  11   9        0.00        1.40      0.57 o 
  -5  11   9       23.59       21.52      1.46 o 
  -4  11   9       28.31       29.25      1.16 o 
  -3  11   9        0.21        1.02      0.36 o 
  -2  11   9        8.70        5.49      0.83 o 
  -1  11   9        0.65        0.81      0.29 o 
   0  11   9        0.39        1.85      0.59 o 
   1  11   9       15.70       16.11      0.74 o 
   2  11   9        4.71        3.81      0.62 o 
   3  11   9        0.47        1.22      0.41 o 
   4  11   9       24.91       28.30      1.01 o 
   5  11   9        1.78        2.50      0.46 o 
   6  11   9        4.58        3.15      0.56 o 
  -8  12   9        0.64        0.31      0.64 o 
  -7  12   9        0.00        1.50      0.54 o 
  -6  12   9        0.17        1.24      0.62 o 
  -5  12   9        4.00        2.05      1.43 o 
  -4  12   9        6.61        3.53      0.80 o 
  -3  12   9        2.16        1.59      0.43 o 
  -2  12   9        1.44        1.50      1.20 o 
  -1  12   9        0.28        0.91      0.71 o 
   0  12   9        9.95        9.89      0.89 o 
   1  12   9        5.44        3.79      0.55 o 
   2  12   9        0.02        0.70      0.39 o 
   3  12   9       19.50       24.03      1.04 o 
   4  12   9        7.13        4.74      0.64 o 
   5  12   9        3.78        3.16      0.36 o 
  -6  13   9       10.06        7.58      0.73 o 
  -5  13   9        1.01        2.34      0.77 o 
  -4  13   9        1.35        2.36      0.64 o 
  -3  13   9        4.02        3.86      0.95 o 
  -2  13   9        4.17        3.80      0.63 o 
  -1  13   9        1.12        1.70      0.48 o 
   0  13   9        4.23        3.38      0.45 o 
   1  13   9        0.66        1.21      0.54 o 
   2  13   9        0.29        1.30      0.49 o 
   3  13   9        8.29        6.89      0.92 o 
  -3  14   9        6.40        4.09      0.42 o 
  -2  14   9        0.20        0.91      0.48 o 
  -1  14   9        4.87        4.35      1.38 o 
   0  14   9        0.37        0.72      0.30 o 
   1  14   9        0.04        1.50      0.90 o 
 -10   0  10       47.67       49.55      2.74 o 
  -9   0  10        4.59        2.76      0.77 o 
  -8   0  10       56.76       60.35      1.94 o 
  -7   0  10       52.65       55.02      1.75 o 
  -6   0  10        8.00        7.22      0.75 o 
  -5   0  10      103.50      103.06      1.95 o 
  -4   0  10       71.33       82.10      2.41 o 
  -3   0  10        8.83        8.38      1.20 o 
  -2   0  10       28.99       31.79      2.08 o 
  -1   0  10      313.41      331.14      4.92 o 
   0   0  10        4.04        2.23      0.76 o 
   1   0  10       14.44       11.37      0.87 o 
   2   0  10       53.67       57.06      2.54 o 
   3   0  10       60.85       67.33      1.52 o 
   4   0  10       98.43      105.21      2.93 o 
   5   0  10       16.97       18.10      1.11 o 
   6   0  10      190.35      189.91      8.81 o 
   7   0  10        0.85        3.15      0.75 o 
   8   0  10        5.56        6.15      2.13 o 
   9   0  10        2.40        2.80      1.65 o 
 -10   1  10        1.03        1.54      0.86 o 
  -9   1  10        5.10        5.83      0.98 o 
  -8   1  10       10.18        9.17      0.71 o 
  -7   1  10        1.67        1.46      0.30 o 
  -6   1  10        6.19        4.38      0.46 o 
  -5   1  10        4.45        2.08      0.35 o 
  -4   1  10        2.66        3.70      0.65 o 
  -3   1  10      102.82      102.52      1.54 o 
  -2   1  10       35.34       43.41      1.04 o 
  -1   1  10        4.52        4.37      0.55 o 
   0   1  10       11.36       11.92      1.17 o 
   1   1  10       88.78       86.56      1.83 o 
   2   1  10      215.07      226.21      3.08 o 
   3   1  10        0.46        0.10      0.38 o 
   4   1  10       35.94       35.81      1.58 o 
   5   1  10       21.36       20.10      0.89 o 
   6   1  10        0.07        0.30      0.31 o 
   7   1  10        0.66        2.15      0.43 o 
   8   1  10        8.15        6.92      1.07 o 
   9   1  10        3.12        3.22      0.71 o 
 -11   2  10        2.21        1.86      0.55 o 
 -10   2  10        0.42        0.82      0.48 o 
  -9   2  10        0.25        0.86      0.37 o 
  -8   2  10       69.70       73.88      1.31 o 
  -7   2  10        4.23        3.79      0.47 o 
  -6   2  10       31.61       35.72      1.18 o 
  -5   2  10       11.53       15.32      0.97 o 
  -4   2  10       58.47       57.42      1.29 o 
  -3   2  10      187.64      207.96      2.25 o 
  -2   2  10      394.78      433.63      5.91 o 
  -1   2  10        4.49        4.56      0.87 o 
   0   2  10      670.66      753.32      7.28 o 
   1   2  10      266.09      275.51      3.48 o 
   2   2  10        4.65        5.54      0.86 o 
   3   2  10        8.48        8.88      0.96 o 
   4   2  10      150.91      156.68      2.21 o 
   5   2  10       52.10       52.25      2.24 o 
   6   2  10       11.87        8.25      0.65 o 
   7   2  10       40.57       46.81      1.53 o 
   8   2  10        0.17        1.29      0.53 o 
   9   2  10       53.58       55.90      2.25 o 
 -11   3  10        0.22        1.68      0.75 o 
 -10   3  10        6.61        4.22      0.93 o 
  -9   3  10       23.30       22.02      1.00 o 
  -8   3  10        0.28        1.63      0.41 o 
  -7   3  10        8.92        4.72      1.55 o 
  -6   3  10        0.01        0.67      0.42 o 
  -5   3  10        8.71        9.36      0.64 o 
  -4   3  10      318.54      330.26      3.74 o 
  -3   3  10        8.87        6.79      0.46 o 
  -2   3  10       93.19       89.90      2.12 o 
  -1   3  10       10.76       12.01      0.76 o 
   0   3  10        1.78        1.49      0.40 o 
   1   3  10        0.23        1.16      0.37 o 
   2   3  10       37.23       39.81      1.43 o 
   3   3  10       23.22       24.59      1.03 o 
   4   3  10        0.23        1.88      0.52 o 
   5   3  10        0.83        1.87      0.40 o 
   6   3  10        0.08        0.26      0.32 o 
   7   3  10        5.42        4.19      0.86 o 
   8   3  10        3.12        3.84      0.64 o 
   9   3  10        5.07        3.73      0.92 o 
 -12   4  10        6.05        5.28      1.21 o 
 -11   4  10        0.57        2.10      0.71 o 
 -10   4  10        0.02        2.58      0.99 o 
  -9   4  10        2.56        1.94      1.03 o 
  -8   4  10        6.63        8.23      0.88 o 
  -7   4  10       23.41       25.13      1.12 o 
  -6   4  10        0.37        1.60      0.49 o 
  -5   4  10       22.08       21.18      1.29 o 
  -4   4  10       11.34        6.59      0.48 o 
  -3   4  10       43.59       43.47      1.46 o 
  -2   4  10        7.18        4.56      0.81 o 
  -1   4  10       25.23       22.95      0.94 o 
   0   4  10        0.59        1.16      0.39 o 
   1   4  10        4.46        4.43      0.75 o 
   2   4  10        3.03        3.13      0.51 o 
   3   4  10        6.70        6.51      1.01 o 
   4   4  10       26.09       22.99      1.03 o 
   5   4  10        2.73        3.50      0.54 o 
   6   4  10       42.91       45.96      1.54 o 
   7   4  10        0.10        0.49      0.42 o 
   8   4  10        0.19        2.21      0.44 o 
   9   4  10        0.40        1.44      0.36 o 
 -11   5  10        3.49        2.32      0.90 o 
 -10   5  10        0.00        0.58      0.33 o 
  -9   5  10        1.83        3.27      0.76 o 
  -8   5  10       40.65       33.75      1.43 o 
  -7   5  10        4.05        2.58      0.47 o 
  -6   5  10       15.52       12.30      0.67 o 
  -5   5  10       61.58       60.89      1.77 o 
  -4   5  10       67.85       70.82      1.62 o 
  -3   5  10        2.64        2.65      0.42 o 
  -2   5  10        1.28        1.94      0.37 o 
  -1   5  10        5.56        4.21      0.51 o 
   0   5  10      140.37      134.32      1.93 o 
   1   5  10       32.56       31.53      1.42 o 
   2   5  10       55.09       58.02      2.29 o 
   3   5  10        4.22        3.38      0.63 o 
   4   5  10       12.87       11.20      0.96 o 
   5   5  10        6.77        5.10      0.52 o 
   6   5  10        8.30       13.69      1.02 o 
   7   5  10        6.53        4.13      0.56 o 
   8   5  10        0.01        1.66      0.65 o 
 -11   6  10        2.92        3.76      1.15 o 
 -10   6  10        1.61        0.67      0.41 o 
  -9   6  10        0.01        1.37      0.59 o 
  -8   6  10        0.47        2.24      0.49 o 
  -7   6  10       41.96       42.06      1.60 o 
  -6   6  10        6.53        3.63      0.66 o 
  -5   6  10        3.30        3.27      0.69 o 
  -4   6  10       34.93       35.43      1.23 o 
  -3   6  10        7.09        6.03      0.58 o 
  -2   6  10       12.34       13.23      0.95 o 
  -1   6  10        8.29        5.59      0.94 o 
   0   6  10        3.64        4.10      0.65 o 
   1   6  10       66.85       61.94      1.33 o 
   2   6  10       56.59       50.01      0.97 o 
   3   6  10        5.23        3.93      0.52 o 
   4   6  10       50.42       45.10      1.30 o 
   5   6  10       21.11       18.05      1.17 o 
   6   6  10        0.41        1.09      0.49 o 
   7   6  10        0.48        0.89      0.62 o 
   8   6  10        2.55        3.92      0.54 o 
 -11   7  10        3.30        2.32      0.50 o 
 -10   7  10       13.47       15.86      1.08 o 
  -9   7  10        0.10        0.99      0.54 o 
  -8   7  10        0.44        1.26      0.54 o 
  -7   7  10        0.80        2.03      0.44 o 
  -6   7  10        0.73        0.78      0.32 o 
  -5   7  10        4.61        2.46      0.48 o 
  -3   7  10        9.76       12.65      0.88 o 
  -2   7  10       63.96       68.96      2.03 o 
  -1   7  10        3.26        2.25      0.62 o 
   0   7  10       31.06       27.30      1.07 o 
   1   7  10        2.81        2.84      0.78 o 
   2   7  10       47.84       50.07      2.25 o 
   3   7  10       18.30       18.19      1.35 o 
   4   7  10       16.06       15.22      1.03 o 
   5   7  10       10.17       11.24      0.81 o 
   6   7  10       31.41       32.26      1.00 o 
   7   7  10       53.76       64.24      3.09 o 
 -10   8  10        4.60        4.91      1.07 o 
  -9   8  10       31.04       36.37      3.12 o 
  -8   8  10       26.45       32.64      2.02 o 
  -7   8  10        0.01        1.25      0.73 o 
  -6   8  10       36.87       28.92      1.95 o 
  -5   8  10       85.65       86.41      2.48 o 
  -4   8  10        2.17        2.15      0.61 o 
  -3   8  10       36.36       33.63      0.86 o 
  -2   8  10       32.71       29.48      0.79 o 
  -1   8  10        0.17        1.14      0.55 o 
   0   8  10       13.69       11.57      1.09 o 
   1   8  10        0.86        1.39      0.71 o 
   2   8  10       14.07       11.87      0.87 o 
   3   8  10        2.10        2.48      0.46 o 
   4   8  10        9.56        5.91      0.84 o 
   5   8  10       17.94       19.30      0.80 o 
   6   8  10        3.14        2.86      0.63 o 
   7   8  10        0.04        1.42      0.46 o 
  -9   9  10        0.07        2.46      1.10 o 
  -8   9  10       10.85       10.75      0.85 o 
  -7   9  10       24.87       25.45      1.67 o 
  -6   9  10        6.22        3.87      0.82 o 
  -5   9  10        2.77        4.31      1.33 o 
  -4   9  10        0.42        1.81      0.74 o 
  -3   9  10       91.13       91.63      2.63 o 
  -2   9  10      107.61      107.79      2.62 o 
  -1   9  10        7.01        5.26      0.67 o 
   0   9  10       52.49       49.21      2.78 o 
   1   9  10       84.02       90.28      2.26 o 
   2   9  10        9.16        9.78      0.90 o 
   3   9  10       41.39       38.96      1.61 o 
   4   9  10       17.42       19.73      0.79 o 
   5   9  10        1.03        1.03      0.39 o 
   6   9  10       18.76       21.11      1.38 o 
  -8  10  10        9.73       10.83      0.91 o 
  -7  10  10       20.68       19.11      1.80 o 
  -6  10  10        0.01        0.75      0.55 o 
  -5  10  10       14.70       14.91      1.27 o 
  -4  10  10        9.05        7.83      1.01 o 
  -3  10  10        3.54        0.74      0.32 o 
  -2  10  10        1.59        1.69      0.54 o 
  -1  10  10        9.14        6.89      1.38 o 
   0  10  10        1.42        2.45      0.66 o 
   1  10  10       11.06       11.56      0.87 o 
   2  10  10       29.43       31.70      1.36 o 
   3  10  10        0.70        2.32      0.46 o 
   4  10  10       15.71       16.38      0.80 o 
   5  10  10        6.43        5.22      0.64 o 
  -7  11  10        5.83        7.27      0.91 o 
  -6  11  10        0.83        3.23      0.82 o 
  -5  11  10       20.88       29.42      1.79 o 
  -4  11  10       45.36       45.94      1.72 o 
  -3  11  10        0.01        1.73      1.44 o 
  -2  11  10       12.15       11.76      1.02 o 
  -1  11  10        0.00        1.24      0.36 o 
   0  11  10        2.88        2.21      0.40 o 
   1  11  10        0.60        0.97      0.46 o 
   2  11  10        4.12        3.49      0.82 o 
   3  11  10        4.06        5.19      0.61 o 
   4  11  10        2.52        2.85      0.55 o 
  -6  12  10        5.08        6.12      0.72 o 
  -5  12  10        1.17        1.82      1.95 o 
  -4  12  10        3.19        4.27      0.77 o 
  -3  12  10       12.97       11.82      0.77 o 
  -2  12  10        0.62        2.35      0.72 o 
  -1  12  10        1.41        1.66      0.53 o 
   0  12  10       25.34       24.87      1.35 o 
   1  12  10       17.16       17.21      0.82 o 
   2  12  10        1.33        2.05      0.55 o 
  -3  13  10        0.27        0.95      0.35 o 
  -2  13  10        2.67        3.37      0.52 o 
  -1  13  10        0.11        4.11      2.09 o 
 -10   1  11       13.03       12.77      0.99 o 
  -9   1  11        9.26       10.68      0.97 o 
  -8   1  11       21.35       24.66      1.11 o 
  -7   1  11        0.03        1.88      0.50 o 
  -6   1  11       12.38        9.69      0.69 o 
  -5   1  11      102.17      107.30      1.53 o 
  -4   1  11       42.59       45.03      1.65 o 
  -3   1  11        0.03        0.72      0.46 o 
  -2   1  11       78.24       78.80      1.58 o 
  -1   1  11        0.79        1.44      0.41 o 
   0   1  11        9.69       10.40      0.81 o 
   1   1  11       74.36       78.73      1.60 o 
   2   1  11       29.92       30.42      1.19 o 
   3   1  11       48.42       44.58      1.09 o 
   4   1  11        2.60        2.27      0.47 o 
   5   1  11       31.25       27.86      1.10 o 
   6   1  11       11.16       10.56      0.87 o 
   7   1  11       24.44       24.71      1.69 o 
   8   1  11        0.94        2.64      1.04 o 
 -10   2  11        1.61        1.88      0.68 o 
  -9   2  11        9.52        6.39      1.00 o 
  -8   2  11       10.17        8.51      0.90 o 
  -7   2  11        2.36        3.27      0.64 o 
  -6   2  11       30.93       34.01      1.15 o 
  -5   2  11      166.64      176.47      3.13 o 
  -4   2  11       44.19       48.51      2.06 o 
  -3   2  11      201.35      225.95      4.03 o 
  -2   2  11      114.91      126.86      3.28 o 
  -1   2  11       45.04       49.67      1.43 o 
   0   2  11       23.45       28.71      1.06 o 
   1   2  11      134.12      152.44      4.33 o 
   2   2  11       20.02       20.02      0.92 o 
   3   2  11       24.62       28.51      1.86 o 
   4   2  11       30.87       37.80      1.26 o 
   5   2  11        0.34        0.63      0.46 o 
   6   2  11        9.33       11.75      1.47 o 
   7   2  11        7.97        7.90      0.81 o 
   8   2  11        3.36        5.73      0.93 o 
 -11   3  11        0.04        2.67      1.11 o 
 -10   3  11        1.49        3.71      1.11 o 
  -9   3  11        1.46        1.30      0.62 o 
  -8   3  11        1.77        0.53      0.63 o 
  -7   3  11        1.13        1.15      0.37 o 
  -6   3  11       41.03       41.26      1.11 o 
  -5   3  11       28.45       36.92      1.20 o 
  -4   3  11      122.92      116.71      1.66 o 
  -3   3  11        0.00        1.41      1.04 o 
  -2   3  11      188.90      202.89      3.65 o 
  -1   3  11       68.80       67.84      1.48 o 
   0   3  11        8.97        7.04      0.65 o 
   1   3  11       18.25       17.43      0.79 o 
   2   3  11       89.39      101.86      2.13 o 
   3   3  11        7.64        7.48      0.70 o 
   4   3  11       20.55       22.68      1.07 o 
   5   3  11       10.44       15.29      1.43 o 
   6   3  11       20.17       21.70      1.22 o 
   7   3  11       16.69       13.47      1.42 o 
 -11   4  11       11.33       10.47      1.11 o 
 -10   4  11        5.94        4.92      1.11 o 
  -9   4  11       13.20       16.07      0.88 o 
  -8   4  11       16.30       16.06      1.30 o 
  -7   4  11        0.96        1.99      0.45 o 
  -6   4  11        1.00        1.67      0.43 o 
  -5   4  11        1.42        1.26      0.37 o 
  -4   4  11        0.02        0.67      0.30 o 
  -3   4  11        0.19        0.79      0.27 o 
  -2   4  11      199.62      210.05      5.97 o 
  -1   4  11        1.96        3.41      0.55 o 
   0   4  11      147.90      152.39      2.35 o 
   1   4  11       28.07       26.92      1.63 o 
   2   4  11        2.37        3.18      1.01 o 
   3   4  11       15.47       16.45      1.18 o 
   4   4  11        3.97        2.90      0.68 o 
   5   4  11        1.16        3.34      0.57 o 
   6   4  11        9.31        8.12      0.93 o 
   7   4  11        0.40        1.63      0.52 o 
 -10   5  11        8.91        9.72      1.08 o 
  -9   5  11        0.88        0.93      0.31 o 
  -8   5  11       10.38        8.56      1.29 o 
  -7   5  11       23.04       22.83      1.43 o 
  -6   5  11        3.01        1.51      0.33 o 
  -5   5  11       89.99       98.94      2.92 o 
  -4   5  11       27.81       28.91      1.76 o 
  -3   5  11       36.72       31.00      1.50 o 
  -2   5  11       61.14       59.31      2.11 o 
  -1   5  11        3.95        3.62      0.55 o 
   0   5  11        8.30        8.51      1.43 o 
   1   5  11        3.76        2.43      0.44 o 
   2   5  11       27.37       23.83      1.14 o 
   3   5  11        0.01        1.11      0.61 o 
   4   5  11       26.74       26.55      0.93 o 
   5   5  11        0.59        1.30      0.39 o 
   6   5  11        0.14        1.64      0.45 o 
   7   5  11        7.64        8.38      0.63 o 
 -10   6  11        2.89        2.39      1.15 o 
  -9   6  11        0.17        0.54      0.38 o 
  -8   6  11        3.19        3.50      0.72 o 
  -7   6  11        1.43        1.75      0.46 o 
  -6   6  11       45.12       50.73      3.33 o 
  -5   6  11       11.64        8.13      1.59 o 
  -4   6  11       13.55       12.07      0.83 o 
  -3   6  11        2.16        2.62      0.48 o 
  -2   6  11       28.94       30.50      1.71 o 
  -1   6  11        2.28        1.99      0.55 o 
   0   6  11       14.70       12.94      0.83 o 
   1   6  11        0.23        1.55      0.42 o 
   2   6  11        9.19        6.66      0.56 o 
   3   6  11        4.33        2.76      0.44 o 
   4   6  11        1.67        1.43      0.80 o 
   5   6  11        6.18        5.73      0.64 o 
   6   6  11        0.07        1.08      0.35 o 
  -9   7  11        1.22        1.60      0.55 o 
  -8   7  11        1.90        1.76      1.05 o 
  -7   7  11        4.52        3.54      0.63 o 
  -6   7  11        0.70        1.41      0.89 o 
  -5   7  11        1.13        1.20      0.36 o 
  -4   7  11        6.51        6.11      0.74 o 
  -3   7  11        6.33        5.97      0.49 o 
  -2   7  11        2.54        4.29      0.48 o 
  -1   7  11        0.97        1.49      0.37 o 
   0   7  11        1.80        3.08      0.44 o 
   1   7  11        1.83        3.60      0.57 o 
   2   7  11        2.51        1.64      0.89 o 
   3   7  11       17.73       15.65      0.82 o 
   4   7  11        0.18        2.54      0.47 o 
   5   7  11        1.51        1.24      0.40 o 
   6   7  11        2.91        2.25      0.51 o 
  -9   8  11        3.63        2.51      1.54 o 
  -8   8  11        1.22        0.84      0.42 o 
  -7   8  11        2.05        1.45      0.53 o 
  -6   8  11        2.91        4.24      1.43 o 
  -5   8  11        4.66        4.99      0.84 o 
  -4   8  11        0.19        0.36      0.44 o 
  -3   8  11        2.47        1.03      0.56 o 
  -2   8  11       22.56       20.04      0.75 o 
  -1   8  11       13.10       12.02      1.08 o 
   0   8  11       63.11       60.41      1.71 o 
   1   8  11        0.11        0.88      0.66 o 
   2   8  11       19.38       14.06      1.22 o 
   3   8  11        5.07        3.82      0.49 o 
   4   8  11        6.90        5.95      0.76 o 
   5   8  11        0.00        1.25      0.48 o 
  -8   9  11        0.12        1.23      1.00 o 
  -7   9  11       27.01       28.08      1.94 o 
  -6   9  11       10.60        7.73      0.88 o 
  -5   9  11        2.46        1.87      0.42 o 
  -4   9  11       21.23       19.17      1.32 o 
  -3   9  11        0.32        1.15      0.40 o 
  -2   9  11        7.53        4.88      1.67 o 
  -1   9  11       10.27        8.69      0.93 o 
   0   9  11        0.41        1.67      0.47 o 
   1   9  11       12.70       10.44      1.04 o 
   2   9  11        4.15        3.92      0.50 o 
   3   9  11        0.91        2.76      0.49 o 
   4   9  11       13.35       11.96      0.67 o 
  -7  10  11       12.27       10.93      1.30 o 
  -6  10  11       11.43       10.85      0.84 o 
  -5  10  11        3.17        3.60      0.77 o 
  -4  10  11       20.69       19.97      1.31 o 
  -3  10  11        8.07        6.26      1.03 o 
  -2  10  11       11.85       14.17      0.80 o 
  -1  10  11        9.54        7.74      0.78 o 
   0  10  11       11.41        8.94      0.55 o 
   1  10  11        0.04        1.07      0.38 o 
   2  10  11        0.11        1.39      0.43 o 
   3  10  11        2.63        4.21      0.59 o 
  -5  11  11        7.13        6.72      0.68 o 
  -4  11  11        3.83        3.53      0.66 o 
  -3  11  11        3.49        1.55      0.53 o 
  -2  11  11       46.08       50.73      2.51 o 
  -1  11  11        0.59        2.48      0.74 o 
   0  11  11       36.63       35.43      2.04 o 
   1  11  11        5.40        4.51      0.59 o 
  -9   0  12        6.68        4.86      1.02 o 
  -8   0  12       21.44       24.12      1.59 o 
  -7   0  12       99.30      116.05     21.67 o 
  -6   0  12       11.57       16.29      1.82 o 
  -5   0  12        9.05        8.24      1.57 o 
  -4   0  12        0.47        1.92      0.87 o 
  -3   0  12        1.37        2.40      0.72 o 
  -2   0  12       38.36       40.68      1.84 o 
  -1   0  12       80.01       85.21      4.92 o 
   0   0  12       62.53       56.36      2.13 o 
   1   0  12       16.52       16.42      1.62 o 
   2   0  12       12.97        9.97      2.02 o 
   3   0  12        6.74        4.26      0.80 o 
   4   0  12        4.16        4.46      0.84 o 
   5   0  12        0.01        0.43      0.41 o 
   6   0  12       10.67       12.76      1.45 o 
 -10   1  12        0.16        0.24      0.38 o 
  -9   1  12       22.81       26.95      2.35 o 
  -8   1  12        8.33       11.89      0.79 o 
  -7   1  12       11.37       15.03      1.12 o 
  -6   1  12       51.90       60.12      1.93 o 
  -5   1  12        5.44        5.90      0.59 o 
  -4   1  12        0.07        1.31      0.66 o 
  -3   1  12       54.07       60.27      1.60 o 
  -2   1  12       49.63       49.79      2.15 o 
  -1   1  12        4.16        4.14      0.71 o 
   0   1  12        5.55        4.16      0.49 o 
   1   1  12        7.07        4.57      0.53 o 
   2   1  12        3.53        4.41      0.62 o 
   3   1  12       10.73       13.62      1.03 o 
   4   1  12       16.14       15.60      0.85 o 
   5   1  12        8.56        8.36      1.25 o 
   6   1  12        2.94        3.67      0.54 o 
 -10   2  12        0.03        1.21      0.51 o 
  -9   2  12        0.72        0.11      0.48 o 
  -8   2  12        2.43        1.66      0.50 o 
  -7   2  12       20.15       20.95      1.70 o 
  -6   2  12        4.86        4.26      0.92 o 
  -5   2  12       16.28       13.61      0.93 o 
  -4   2  12       46.15       50.24      1.34 o 
  -3   2  12        3.41        3.15      0.51 o 
  -2   2  12        6.04        3.60      0.54 o 
  -1   2  12        2.56        2.93      0.48 o 
   0   2  12       54.83       55.54      1.53 o 
   1   2  12        0.06        2.60      1.61 o 
   2   2  12        4.34        2.97      0.50 o 
   3   2  12       34.55       40.18      1.79 o 
   4   2  12        2.69        2.42      0.47 o 
   5   2  12       26.17       30.08      1.43 o 
   6   2  12        5.67        8.53      1.57 o 
 -10   3  12        0.05        3.38      0.88 o 
  -9   3  12        0.71        0.62      0.86 o 
  -8   3  12        0.48        1.39      0.46 o 
  -7   3  12        3.48        2.84      0.59 o 
  -6   3  12        6.50        5.70      1.35 o 
  -5   3  12       16.90       15.92      0.93 o 
  -4   3  12        0.90        1.12      0.57 o 
  -3   3  12       17.24       20.36      1.29 o 
  -2   3  12       18.55       15.65      1.07 o 
  -1   3  12       98.29      101.37      2.48 o 
   0   3  12        3.23        3.51      0.50 o 
   1   3  12       57.59       55.64      1.73 o 
   2   3  12       24.91       30.00      1.27 o 
   3   3  12        1.64        1.93      0.47 o 
   4   3  12        1.88        1.73      0.50 o 
   5   3  12        0.01        1.60      0.47 o 
   6   3  12        2.70        1.94      0.55 o 
  -9   4  12        1.20        1.96      0.91 o 
  -8   4  12        5.20        3.67      0.92 o 
  -7   4  12       27.27       26.14      0.94 o 
  -6   4  12        0.05        1.73      0.64 o 
  -5   4  12        5.16        3.62      0.72 o 
  -4   4  12       22.51       21.71      0.91 o 
  -3   4  12        8.61        6.09      0.55 o 
  -2   4  12        0.04        0.25      0.49 o 
  -1   4  12       24.73       21.51      0.95 o 
   0   4  12       87.26       91.29      3.65 o 
   1   4  12        1.38        0.60      0.49 o 
   2   4  12       50.37       45.02      1.92 o 
   3   4  12       11.88       11.57      1.39 o 
   4   4  12        6.01        6.09      0.59 o 
   5   4  12        2.77        2.99      0.45 o 
  -9   5  12        1.18        2.94      0.80 o 
  -8   5  12        0.72        1.81      0.64 o 
  -7   5  12        8.95        8.95      1.01 o 
  -6   5  12       14.46       14.60      1.55 o 
  -5   5  12        5.38        3.06      0.57 o 
  -4   5  12       40.50       40.18      1.47 o 
  -3   5  12       34.16       31.99      2.20 o 
  -2   5  12       74.14       71.45      2.08 o 
  -1   5  12        3.04        2.26      0.43 o 
   0   5  12        2.55        3.70      0.50 o 
   1   5  12        0.17        0.55      0.57 o 
   2   5  12        1.38        1.00      0.32 o 
   3   5  12        0.47        1.03      0.43 o 
   4   5  12        0.87        2.50      0.66 o 
   5   5  12        0.73        2.16      0.48 o 
  -8   6  12        6.31        7.86      0.73 o 
  -7   6  12        8.12       10.27      0.85 o 
  -6   6  12        7.77        6.51      0.77 o 
  -5   6  12       10.72       14.89      0.73 o 
  -4   6  12        3.75        3.29      0.71 o 
  -3   6  12        8.48        7.85      0.84 o 
  -2   6  12       45.15       46.22      2.07 o 
  -1   6  12       12.27       11.55      0.83 o 
   0   6  12        5.53        4.69      0.62 o 
   1   6  12        2.48        2.03      0.50 o 
   2   6  12        3.09        3.63      0.64 o 
   3   6  12        4.57        5.90      0.68 o 
   4   6  12        4.87        3.65      0.57 o 
  -7   7  12       18.25       25.39      1.47 o 
  -6   7  12        0.55        1.66      0.94 o 
  -5   7  12        8.65        8.48      0.99 o 
  -4   7  12       39.06       38.67      1.27 o 
  -3   7  12       11.40       11.19      0.76 o 
  -2   7  12        8.72        7.21      0.74 o 
  -1   7  12        1.39        1.22      0.54 o 
   0   7  12        0.20        0.87      0.30 o 
   1   7  12        0.78        2.92      0.46 o 
   2   7  12        0.29        0.39      0.31 o 
   3   7  12        2.25        3.42      0.51 o 
   4   7  12        0.56        1.69      0.32 o 
  -7   8  12        2.51        3.88      0.66 o 
  -6   8  12        3.85        2.06      0.75 o 
  -5   8  12        1.20        2.02      1.03 o 
  -4   8  12        0.91        1.93      0.54 o 
  -3   8  12        5.73        5.04      0.71 o 
  -2   8  12        6.60        3.23      0.50 o 
  -1   8  12        0.34        1.58      0.39 o 
   0   8  12        0.01        0.70      0.31 o 
   1   8  12        0.65        1.81      0.39 o 
   2   8  12       15.03       11.37      0.61 o 
   3   8  12        0.90        1.18      0.36 o 
  -5   9  12        0.83        0.51      0.43 o 
  -4   9  12        1.11        2.08      0.55 o 
  -3   9  12       17.81       19.09      1.35 o 
  -2   9  12        3.93        2.22      0.66 o 
  -1   9  12        3.06        2.58      0.56 o 
   0   9  12        0.11        1.27      0.33 o 
   1   9  12        1.34        1.63      0.39 o 
  -8   1  13       21.74       20.86      1.23 o 
  -7   1  13        0.53        1.40      0.52 o 
  -6   1  13       12.71       13.27      1.12 o 
  -5   1  13       46.97       51.50      1.58 o 
  -4   1  13       11.31       12.19      0.98 o 
  -3   1  13        0.86        0.98      0.32 o 
  -2   1  13       67.15       72.86      2.82 o 
  -1   1  13       10.33       11.61      0.72 o 
   0   1  13        1.90        2.92      0.48 o 
   1   1  13        2.65        3.06      0.54 o 
   2   1  13       38.08       46.13      1.72 o 
   3   1  13       18.30       19.28      0.88 o 
   4   1  13        3.18        3.86      0.81 o 
  -8   2  13        3.21        1.80      0.36 o 
  -7   2  13        1.83        1.52      0.75 o 
  -6   2  13        8.05        7.14      0.73 o 
  -5   2  13        9.99        6.55      0.99 o 
  -4   2  13        0.02        1.31      0.32 o 
  -3   2  13        7.39        5.65      0.91 o 
  -2   2  13        0.17        1.00      0.36 o 
  -1   2  13        0.48        1.60      0.47 o 
   0   2  13        6.31        4.56      0.57 o 
   1   2  13       11.45       11.05      0.80 o 
   2   2  13        0.02        1.50      0.50 o 
   3   2  13        4.52        3.73      0.49 o 
   4   2  13        1.69        1.82      0.45 o 
  -8   3  13        0.30        1.21      0.64 o 
  -7   3  13        0.74        2.16      0.61 o 
  -6   3  13        6.45        4.00      0.55 o 
  -5   3  13        3.25        3.52      0.56 o 
  -4   3  13       19.25       19.30      1.05 o 
  -3   3  13       29.03       25.65      0.90 o 
  -2   3  13        3.73        3.12      0.46 o 
  -1   3  13       73.55       65.30      2.01 o 
   0   3  13        9.91        7.17      0.78 o 
   1   3  13       39.72       38.68      1.83 o 
   2   3  13        8.26        5.91      0.65 o 
   3   3  13        6.91        4.48      0.58 o 
  -7   4  13        0.45        1.38      0.37 o 
  -6   4  13       10.45        8.94      0.97 o 
  -5   4  13        1.07        0.98      0.41 o 
  -4   4  13        8.08        4.35      0.94 o 
  -3   4  13        0.12        1.52      0.56 o 
  -2   4  13        1.41        1.00      0.27 o 
  -1   4  13        2.49        1.14      0.44 o 
   0   4  13        1.72        3.03      0.69 o 
   1   4  13        7.97        7.74      0.65 o 
   2   4  13        3.10        3.37      0.55 o 
   3   4  13       11.54        8.71      0.60 o 
  -6   5  13       12.84       13.65      0.74 o 
  -5   5  13        2.31        3.51      0.50 o 
  -4   5  13        2.92        3.43      0.55 o 
  -3   5  13        5.31        3.40      0.55 o 
  -2   5  13        1.86        2.25      0.63 o 
  -1   5  13        1.02        3.14      0.53 o 
   0   5  13        0.07        0.33      0.28 o 
   1   5  13        0.43        1.36      0.47 o 
   2   5  13        3.52        3.40      0.53 o 
  -6   6  13        1.47        1.86      0.36 o 
  -5   6  13        5.29        4.41      0.62 o 
  -4   6  13        2.48        1.92      0.60 o 
  -3   6  13        4.23        3.67      0.57 o 
  -2   6  13       13.28        9.90      1.28 o 
  -1   6  13       10.77       10.13      0.70 o 
   0   6  13        0.04        1.05      0.72 o 
   1   6  13       10.27        9.46      0.63 o 
  -4   7  13        4.83        3.50      0.71 o 
  -3   7  13        0.62        1.16      0.40 o 
  -2   7  13        0.60        1.45      0.49 o 
  -1   7  13        0.04        0.89      0.53 o 
   0   7  13        2.14        2.86      0.41 o 
  -5   0  14       55.01       59.68      3.67 o 
  -4   0  14        4.59        3.84      0.76 o 
  -3   0  14        6.72        4.71      0.84 o 
  -2   0  14       26.49       33.73      1.77 o 
  -1   0  14        3.95        5.43      1.43 o 
   0   0  14       18.53       17.28      2.02 o 
  -5   1  14        3.34        2.87      0.65 o 
  -4   1  14        0.49        1.29      0.45 o 
  -3   1  14        1.27        2.51      0.59 o 
  -2   1  14        0.00        1.28      0.35 o 
  -1   1  14        3.82        3.56      1.06 o 
   0   1  14        6.06        8.40      0.71 o 
  -4   2  14       21.97       23.49      1.59 o 
  -3   2  14        1.64        2.35      0.49 o 
  -2   2  14        0.23        1.30      0.97 o 
  -1   2  14        0.35        1.14      0.30 o 
   0   2  14       29.54       28.02      1.07 o 
  -3   3  14        0.00        1.23      0.41 o 
  -2   3  14        0.36        2.01      0.32 o 
  -1   3  14        1.31        2.49      0.72 o 
                                                 
